# Supplementary material for: Taxonomic and functional trait-based approaches suggest that aerobic and anaerobic soil microorganisms allow the natural attenuation of oil from natural seeps
Source: Sci Rep. 2022 May 4;12:7245. doi: 10.1038/s41598-022-10850-4 (PMC9068923; doi:10.1038/s41598-022-10850-4)
Supplement: Supplementary file 3 — Supplementary Information 3. [file 41598_2022_10850_MOESM3_ESM.xlsx]

## Sheet: Feuil1
TableS1. qPCR quantification of PAH-RHDa genes, alkB genes and bssA genes.
	Sampling date	Distance from oil seep (m)	PAH-RHDa gene copies (x 106 g-1)		alkB gene copies (x 106 g-1)	bssA gene copies (x 105 g-1)
			GN	GP
GUN0	May 2016	0	8.6 ± 2.6	2.6 ± 0.9	5.3 ± 1.9	20.8 ± 15.4 a
GUN2		2	2.5 ± 0.1	5.5 ± 0.9	7.9 ± 3.2	13.0 ± 7.7 a
GUN4		4	3.5 ± 0.8	7.2 ±1.5	9.8 ± 6.5	10.6 ± 1.3 a
GUN10		10	1.7 ± 0.3	4.1 ±1.2	10.1 ± 4.2	2.4 ±1.7 b
GUN15		15	2.2 ± 0.9	4.9 ±2.6	5.1 ± 2 .4	2.7 ± 0.4 b
ETV0	May 2016	0	11.4 ± 8.4	9.4 ± 0.9	13.0 ± 9.0	8.9 ± 3.7 a
ETV2		2	8.2 ± 7.1	7.5 ± 6.7	6.9 ± 3.6	7.7 ± 5.0 ab
ETV4		4	6.7 ± 6.2	5.0 ± 1.9	7.1 ± 2.4	1.4 ±1.1 b
ETV10		10	2.4 ± 0.3	4.0 ± 0.3	5.2 ± 0.3	nd
ETV15		15	2.4 ± 0.9	6.3 ± 2.5	5.0 ± 1.5	nd
ETV0_P0-2	May 2017	0	20.5 ± 8.4 a	24.0 ± 8.1 a	16.8 ± 1.8	12.6 ± 5.4 a
ETV0_P2-5		0	10.9 ± 3.9 ab	14.3 ± 5.9 ab	32.2 ± 14.8	2.6 ± 2.0 b
ETV0_P5-15		0	5.6 ± 5.0 b	4.2 ±3.7 b	16.7 ± 2.2	nd
ETV0_P15-30		0	0.8 ± 0.1 b	3.0 ± 2.5 b	21.1 ± 13.4	nd
