# Supplementary material for: Taxonomic and functional trait-based approaches suggest that aerobic and anaerobic soil microorganisms allow the natural attenuation of oil from natural seeps
Source: Sci Rep. 2022 May 4;12:7245. doi: 10.1038/s41598-022-10850-4 (PMC9068923; doi:10.1038/s41598-022-10850-4)
Supplement: Supplementary file 4 — Supplementary Information 4. [file 41598_2022_10850_MOESM4_ESM.xlsx]

## Sheet: TableS1
Table S2. List of bacterial OTUs sorted as indicator species using TITAN. Group indicates if these indicator species were increasing or decreasing along the hydrocarbon contamination gradient. IndVal values and their p values (<0.05) are given. as well as z.score indicating the degree of change of the OTU relative abundance along the gradient. and the values of purity and reliability (>0.95). Bes…
OTU	Group	IndVal	p.value	z.score	purity	reliability	Phylum	Class	Order	Family	Genera	Species
Otu000001	increasing	97.59	0.004	3.48	1	1	Actinobacteria	Actinobacteria	Corynebacteriales	Nocardiaceae	Williamsia
Otu000003	increasing	88.73	0.004	5.24	1	0.998	Chloroflexi	Anaerolineae	Anaerolineales	Anaerolineaceae	Anaerolinea
Otu000004	increasing	93.7	0.004	3.12	1	1	Proteobacteria	Gammaproteobacteria	Acidithiobacillales	Acidithiobacillaceae	KCM-B-112
Otu000012	increasing	79.01	0.004	4.66	1	1	Acidobacteria	Acidobacteriia	Acidobacteriales	Koribacteraceae	Candidatus_Koribacter
Otu000021	increasing	76.56	0.004	3.77	0.99	0.984	Actinobacteria	Actinobacteria	Corynebacteriales	Mycobacteriaceae	Mycobacterium
Otu000024	increasing	78.78	0.004	6.35	1	1	Proteobacteria	Alphaproteobacteria	Rhizobiales	Methyloligellaceae
Otu000027	increasing	92.19	0.004	3.54	1	1	Proteobacteria	Gammaproteobacteria	Immundisolibacterales	Immundisolibacteraceae	Immundisolibacter
Otu000028	increasing	87.43	0.004	6.16	1	1	Acidobacteria	Acidobacteriia	Acidobacteriales	Koribacteraceae	Candidatus_Koribacter
Otu000034	increasing	85.78	0.004	4.27	0.998	0.998	Actinobacteria	Thermoleophilia	Solirubrobacterales	67-14
Otu000036	increasing	77.59	0.004	5	1	0.998	Acidobacteria	Acidobacteriia	Acidobacteriales
Otu000037	increasing	85.89	0.004	3.82	1	0.976	Proteobacteria	Gammaproteobacteria	Betaproteobacteriales	Rhodocyclaceae	Sulfuritalea
Otu000038	increasing	94.33	0.004	5.37	1	1	Proteobacteria	Gammaproteobacteria	Salinisphaerales	Solimonadaceae	Solimonas
Otu000042	increasing	57.39	0.008	3.36	0.994	0.962	Verrucomicrobia	Verrucomicrobiae	Chthoniobacterales	Xiphinematobacteraceae	Candidatus_Xiphinematobacter
Otu000043	increasing	90.3	0.004	4.95	1	0.998	Proteobacteria	Alphaproteobacteria	Rhizobiales	Xanthobacteraceae
Otu000049	increasing	99.53	0.004	5.86	1	1	Actinobacteria	Actinobacteria	Micrococcales	Cellulomonadaceae	Cellulomonas
Otu000054	increasing	85.59	0.004	4.8	0.988	1	Actinobacteria	Actinobacteria	Corynebacteriales	Nocardiaceae	Williamsia
Otu000058	increasing	81.69	0.004	5.18	1	0.998	Proteobacteria	Alphaproteobacteria	Parvibaculales	Parvibaculaceae	Parvibaculum
Otu000061	increasing	97.54	0.004	5.71	1	0.998	Acidobacteria	Blastocatellia_0001001-H03
Otu000065	increasing	99.14	0.004	5.42	1	0.996	Proteobacteria	Gammaproteobacteria	Xanthomonadales	Xanthomonadaceae	Pseudoxanthomonas	spadix
Otu000068	increasing	77.23	0.004	3.6	1	0.99	Acidobacteria	Blastocatellia_0001001-H03
Otu000073	increasing	85.64	0.004	6.87	1	0.998	Proteobacteria	Gammaproteobacteria	Xanthomonadales	Rhodanobacteraceae	Rhodanobacter
Otu000077	increasing	91.14	0.004	4.55	0.994	1	Proteobacteria	Alphaproteobacteria	Rhizobiales	Rhizobiales	Incertae_Sedis
Otu000081	increasing	91.7	0.004	4.98	1	0.998	Proteobacteria	Gammaproteobacteria	Cellvibrionales	Porticoccaceae	C1-B045
Otu000086	increasing	90.02	0.004	4.41	0.998	0.996	Proteobacteria	Alphaproteobacteria
Otu000087	increasing	83.09	0.004	4.92	1	1	Actinobacteria	Actinobacteria	Propionibacteriales	Nocardioidaceae	Nocardioides
Otu000088	increasing	77.61	0.004	4.19	0.984	0.988	Acidobacteria	Blastocatellia_0001001-H03
Otu000093	increasing	99.63	0.004	9.27	0.998	0.994	Bacteroidetes	Bacteroidia	Bacteroidales	Paludibacteraceae	Paludibacter
Otu000095	increasing	69.13	0.004	6.19	1	0.978	Verrucomicrobia	Verrucomicrobiae	Chthoniobacterales	Chthoniobacteraceae	Candidatus_Udaeobacter
Otu000096	increasing	78.57	0.004	6	1	1	Actinobacteria	Actinobacteria	Micrococcales	Microbacteriaceae
Otu000100	increasing	94.95	0.004	6.44	1	1	Proteobacteria	Gammaproteobacteria	Betaproteobacteriales	Burkholderiaceae	Rhizobacter
Otu000107	increasing	59.42	0.004	3.94	0.998	0.958	Acidobacteria	Acidobacteriia	Acidobacteriales
Otu000112	increasing	64.29	0.004	4.39	1	1	Bacteroidetes	Bacteroidia	Flavobacteriales	Flavobacteriaceae	Flavobacterium
Otu000115	increasing	76.86	0.004	5.65	1	0.996	Actinobacteria	Thermoleophilia	Gaiellales	Gaiellaceae	Gaiella
Otu000120	increasing	84.55	0.004	3.85	0.996	0.982	Proteobacteria	Gammaproteobacteria	Cellvibrionales	Porticoccaceae	C1-B045
Otu000123	increasing	95.28	0.004	5	1	0.998	Patescibacteria	Saccharimonadia	Saccharimonadales	Saccharimonadaceae
Otu000129	increasing	68.9	0.004	5.5	1	0.99	Proteobacteria	Alphaproteobacteria	Sphingomonadales	Sphingomonadaceae	Sphingomonas
Otu000130	increasing	83.66	0.004	4.81	1	1	Acidobacteria	Blastocatellia
Otu000133	increasing	96.93	0.004	7.83	0.998	0.996	Acidobacteria	Acidobacteriia	Solibacterales
Otu000138	increasing	92.03	0.004	4.9	1	1	Bacteroidetes	Bacteroidia	Cytophagales	Microscillaceae
Otu000139	increasing	88.82	0.004	4.91	1	0.998	Acidobacteria	Acidobacteriia	Subgroup_2
Otu000143	increasing	98.86	0.004	6.42	1	1	Chloroflexi	Chloroflexia	Thermomicrobiales	JG30-KF-CM45
Otu000145	increasing	77.33	0.004	4.89	1	0.998	Actinobacteria	Acidimicrobiia	Microtrichales
Otu000149	increasing	98.27	0.004	5.96	0.998	0.988	Proteobacteria	Alphaproteobacteria	Rhizobiales	Xanthobacteraceae	Tardiphaga	robiniae
Otu000153	increasing	97.21	0.004	6.75	1	0.998	Proteobacteria	Gammaproteobacteria	Xanthomonadales	Xanthomonadaceae	Thermomonas
Otu000158	increasing	77.84	0.004	3.49	0.962	0.992	Actinobacteria	Acidimicrobiia	IMCC26256
Otu000159	increasing	81.98	0.004	5.74	0.996	0.966	Actinobacteria	Actinobacteria	Micrococcales	Microbacteriaceae	Agromyces	bauzanensis
Otu000167	increasing	97.65	0.004	5.27	0.998	0.998	Actinobacteria	Actinobacteria	Micrococcales	Microbacteriaceae	Agromyces
Otu000168	increasing	99.22	0.004	6.78	1	1	Proteobacteria	Alphaproteobacteria	Sphingomonadales	Sphingomonadaceae	Sandaracinobacter
Otu000177	increasing	84	0.004	4.71	1	1	Proteobacteria	Gammaproteobacteria	Steroidobacterales	Steroidobacteraceae	Steroidobacter
Otu000178	increasing	83.83	0.004	5.76	1	1	Actinobacteria	Acidimicrobiia	Microtrichales	Ilumatobacteraceae	Ilumatobacter
Otu000186	increasing	69.75	0.004	6.26	1	0.99	Acidobacteria	Acidobacteriia	Solibacterales	Solibacteraceae	Solibacter
Otu000194	increasing	85.5	0.004	5.53	0.998	0.998	Chloroflexi	Anaerolineae	Anaerolineales	Anaerolineaceae	Anaerolinea
Otu000195	increasing	96.18	0.004	7.39	1	1	Proteobacteria	Alphaproteobacteria	Rhizobiales	Rhizobiaceae	Mesorhizobium	ciceri
Otu000197	increasing	64.11	0.004	3.65	1	0.988	Bacteroidetes	Bacteroidia	Cytophagales	Microscillaceae
Otu000204	increasing	63.64	0.004	5.69	1	0.994	Acidobacteria	Acidobacteriia	Acidobacteriales	Koribacteraceae	Candidatus_Koribacter
Otu000214	increasing	68.58	0.004	5.91	0.996	0.984	Proteobacteria	Alphaproteobacteria	Rhizobiales	Methyloligellaceae
Otu000215	increasing	64.15	0.004	4.18	0.994	0.952	Actinobacteria	Acidimicrobiia	Microtrichales	Ilumatobacteraceae
Otu000237	increasing	62.33	0.004	4.94	1	0.994	Acidobacteria	Blastocatellia
Otu000242	increasing	62.36	0.004	4.7	0.996	0.96	Chlamydiae	Chlamydiae_Chlamydiae	Chlamydiales	Parachlamydiaceae	Neochlamydia
Otu000248	increasing	95.52	0.004	6.08	1	0.994	Proteobacteria	Alphaproteobacteria	Sphingomonadales	Sphingomonadaceae
Otu000276	increasing	54.55	0.004	5.43	0.996	0.978	Firmicutes	Bacilli	Bacillales	Bacillaceae	Bacillus
Otu000290	increasing	98.66	0.004	8.27	1	1	Proteobacteria	Alphaproteobacteria	Acetobacterales	Acetobacteraceae
Otu000297	increasing	94.82	0.004	5.68	1	1	Proteobacteria	Gammaproteobacteria	Immundisolibacterales	Immundisolibacteraceae	Immundisolibacter
Otu000301	increasing	80.62	0.004	4.6	0.998	0.988	Proteobacteria	Gammaproteobacteria	Xanthomonadales	Xanthomonadaceae	Arenimonas
Otu000302	increasing	70	0.004	5.71	1	0.992	Dadabacteria	Dadabacteria_Dadabacteriia	Dadabacteriales
Otu000305	increasing	85.62	0.004	6.75	1	0.988	Chloroflexi	Anaerolineae	Anaerolineales	Anaerolineaceae
Otu000317	increasing	74.86	0.004	6.2	1	1	Actinobacteria	Actinobacteria	Pseudonocardiales	Pseudonocardiaceae	Pseudonocardia
Otu000320	increasing	70	0.004	6.35	1	0.992	Proteobacteria	Alphaproteobacteria	Rhizobiales	Xanthobacteraceae
Otu000325	increasing	64.28	0.004	4.28	0.998	0.986	Bacteroidetes	Bacteroidia	Cytophagales	Hymenobacteraceae	Adhaeribacter
Otu000332	increasing	77.63	0.004	5.19	0.994	0.98	Chloroflexi	JG30-KF-CM66	metagenome
Otu000343	increasing	100	0.004	9.15	1	0.996	Proteobacteria	Alphaproteobacteria	Rhizobiales	Xanthobacteraceae	Rhodopseudomonas
Otu000347	increasing	82.35	0.004	5.29	1	0.998	Proteobacteria	Gammaproteobacteria	Acidithiobacillales	Acidithiobacillaceae	KCM-B-112
Otu000363	increasing	65.26	0.004	4.71	1	1	Proteobacteria	Deltaproteobacteria	Myxococcales	bacteriap25
Otu000370	increasing	76.17	0.004	4.83	0.972	0.98	Proteobacteria	Deltaproteobacteria	Desulfarculales	Desulfarculaceae
Otu000371	increasing	79.45	0.004	6.97	0.996	0.988	Acidobacteria	Acidobacteriia	Solibacterales
Otu000376	increasing	75.48	0.004	6.32	1	0.994	Proteobacteria	Alphaproteobacteria	Acetobacterales	Acetobacteraceae
Otu000384	increasing	68.38	0.004	5.22	1	0.992	Proteobacteria	Alphaproteobacteria	Rhizobiales	Hyphomicrobiaceae	Pedomicrobium
Otu000385	increasing	71.12	0.008	5.59	0.994	0.966	Chloroflexi	Anaerolineae	RBG-13-54-9		eubacterium_WCHB1-50
Otu000392	increasing	65.77	0.004	4.12	0.976	0.998	Acidobacteria	Subgroup_6
Otu000393	increasing	72.73	0.008	3.92	0.998	0.99	Actinobacteria	Acidimicrobiia	Microtrichales	Lamiaceae	Iamia
Otu000394	increasing	79.71	0.004	7.08	0.998	0.982	Actinobacteria	Actinobacteria	Propionibacteriales	Nocardioidaceae	Nocardioides
Otu000406	increasing	56.37	0.004	3.73	0.996	0.972	Actinobacteria	Thermoleophilia	Solirubrobacterales	67-14
Otu000408	increasing	64.71	0.008	4.49	0.994	0.996	Chloroflexi	Chloroflexia	Thermomicrobiales	JG30-KF-CM45
Otu000413	increasing	67.14	0.004	3.96	0.998	0.97	Proteobacteria	Gammaproteobacteria	Betaproteobacteriales	Rhodocyclaceae	Sulfuritalea
Otu000416	increasing	80	0.004	6.13	1	1	Acidobacteria	Acidobacteriia	Solibacterales	Solibacteraceae	Solibacter
Otu000422	increasing	60.73	0.004	4.9	0.99	0.982	Verrucomicrobia	Verrucomicrobiae	Chthoniobacterales	Chthoniobacteraceae	Candidatus_Udaeobacter
Otu000423	increasing	60	0.004	5.65	0.996	0.97	Dadabacteria	Dadabacteria_Dadabacteriia	Dadabacteriales
Otu000430	increasing	92.49	0.004	6.26	1	0.998	Proteobacteria	Gammaproteobacteria	Xanthomonadales	Rhodanobacteraceae	Dokdonella
Otu000433	increasing	85.99	0.004	5.08	0.974	1	Bacteroidetes	Bacteroidia	Chitinophagales	Chitinophagaceae	Terrimonas
Otu000442	increasing	68.95	0.004	5.52	1	0.998	Acidobacteria	Subgroup_5
Otu000453	increasing	50	0.004	3.44	0.996	0.958	Acidobacteria	Subgroup_6
Otu000456	increasing	99.81	0.004	8.88	1	0.998	Actinobacteria	Actinobacteria	Micrococcales	Microbacteriaceae	Microbacterium
Otu000458	increasing	99.32	0.004	7.92	1	1	Actinobacteria	Coriobacteriia	OPB41		Coriobacteriaceae
Otu000461	increasing	70	0.004	6.09	1	0.994	Acidobacteria	Acidobacteriia	Solibacterales	Solibacteraceae	Acidobacteria
Otu000467	increasing	66.67	0.008	3.91	0.996	0.994	Acidobacteria	Subgroup_6			Acidobacteria
Otu000474	increasing	56.25	0.008	3.69	0.994	0.956	Proteobacteria	Alphaproteobacteria	Sphingomonadales	Sphingomonadaceae	Sphingomonas	jaspsi
Otu000477	increasing	89.86	0.004	4.95	0.996	0.998	Proteobacteria	Gammaproteobacteria	Betaproteobacteriales	Rhodocyclaceae	Sulfuritalea
Otu000479	increasing	60	0.004	6.09	0.996	0.97	Verrucomicrobia	Verrucomicrobiae	Chthoniobacterales	Chthoniobacteraceae	Candidatus_Udaeobacter
Otu000488	increasing	59.8	0.004	5.16	0.996	0.974	Latescibacteria	Latescibacteria_Latescibacteria	Latescibacterales	Latescibacteraceae
Otu000518	increasing	80.8	0.004	5.34	1	1	Chloroflexi	TK10
Otu000522	increasing	94.01	0.004	4.76	1	0.998	Actinobacteria	Actinobacteria	Corynebacteriales	Mycobacteriaceae	Mycobacterium
Otu000532	increasing	77.78	0.004	5.26	1	1	Proteobacteria	Alphaproteobacteria	Caulobacterales	Caulobacteraceae	Phenylobacterium
Otu000536	increasing	76.82	0.008	4.03	0.994	0.992	Proteobacteria	Alphaproteobacteria	Acetobacterales	Acetobacteraceae
Otu000548	increasing	99.96	0.004	10.36	0.998	0.994	Proteobacteria	Deltaproteobacteria	Desulfuromonadales	Geobacteraceae	Geobacter
Otu000558	increasing	71.18	0.004	5.15	1	1	Proteobacteria	Alphaproteobacteria	Dongiales	Dongiaceae	Dongia
Otu000561	increasing	98.71	0.004	8.27	1	0.996	Proteobacteria	Alphaproteobacteria	Rhizobiales	Xanthobacteraceae	Xanthobacter	autotrophicus
Otu000564	increasing	62.34	0.004	4.89	0.998	0.964	Chlamydiae	Chlamydiae_Chlamydiae	Chlamydiales	Parachlamydiaceae
Otu000565	increasing	98.34	0.004	6.32	0.998	0.996	Actinobacteria	Actinobacteria	Micrococcales	Cellulomonadaceae	Cellulomonas
Otu000568	increasing	66.67	0.004	3.52	0.99	0.98	Verrucomicrobia	Verrucomicrobiae	Chthoniobacterales	Chthoniobacteraceae	Candidatus_Udaeobacter
Otu000574	increasing	72.71	0.004	5.09	1	1	Proteobacteria	Alphaproteobacteria	Rhizobiales	Hyphomicrobiaceae	Pedomicrobium
Otu000577	increasing	55.56	0.024	3.02	0.99	0.952	Proteobacteria	Alphaproteobacteria	Dongiales	Dongiaceae	Dongia
Otu000582	increasing	55.91	0.008	4.2	0.994	0.964	Actinobacteria	Acidimicrobiia	IMCC26256
Otu000583	increasing	54.55	0.004	5	1	0.982	Proteobacteria	Alphaproteobacteria	Acetobacterales	Acetobacteraceae
Otu000587	increasing	73.1	0.004	4.4	0.966	0.986	Gemmatimonadetes	Gemmatimonadetes	Gemmatimonadales	Gemmatimonadaceae
Otu000591	increasing	73.45	0.004	3.7	0.972	0.962	Acidobacteria	Subgroup_22
Otu000603	increasing	80.5	0.004	5.73	1	0.996	Proteobacteria	Alphaproteobacteria	Rhizobiales
Otu000606	increasing	55.56	0.016	3.39	1	0.964	Acidobacteria	Subgroup_6
Otu000611	increasing	66.67	0.004	5.82	1	1	Acidobacteria	unclassified
Otu000622	increasing	61.53	0.004	4.27	1	0.984	Proteobacteria	Gammaproteobacteria
Otu000623	increasing	60	0.004	6.05	0.996	0.97	Proteobacteria	Deltaproteobacteria	Myxococcales	bacteriap25
Otu000627	increasing	99.81	0.004	9.96	0.99	0.968	Chloroflexi	Anaerolineae	Anaerolineales	Anaerolineaceae	Levilinea
Otu000649	increasing	54.55	0.004	5.45	1	0.982	Actinobacteria	Actinobacteria	Corynebacteriales	Mycobacteriaceae	Mycobacterium
Otu000668	increasing	99.56	0.004	7.77	1	0.996	Bacteroidetes	Bacteroidia	Sphingobacteriales	env.OPS
Otu000669	increasing	98.88	0.004	7.64	0.996	0.994	Chloroflexi	Anaerolineae	Anaerolineales	Anaerolineaceae
Otu000671	increasing	59.03	0.004	5.03	0.996	0.98	Proteobacteria	Alphaproteobacteria	Rhizobiales	Xanthobacteraceae	Bradyrhizobium
Otu000672	increasing	86.08	0.004	5.88	0.994	0.996	Proteobacteria	Alphaproteobacteria	Rhizobiales	Hyphomicrobiaceae	Hyphomicrobium
Otu000682	increasing	98.32	0.004	7.29	1	0.994	Firmicutes	Bacilli	Lactobacillales	Carnobacteriaceae	Trichococcus
Otu000683	increasing	62.15	0.004	4.44	0.994	0.954	unclassified	unclassified_unclassified
Otu000684	increasing	99.8	0.004	8.47	1	0.992	Bacteroidetes	Bacteroidia	Bacteroidales	Prolixibacteraceae	WCHB1-32
Otu000700	increasing	88.54	0.004	5.44	0.992	0.996	Acidobacteria	Acidobacteriia	Solibacterales
Otu000720	increasing	94.68	0.004	7.63	0.998	0.994	Proteobacteria	Deltaproteobacteria	Myxococcales	Polyangiaceae	Pajaroellobacter
Otu000729	increasing	83.94	0.004	6.54	1	1	Proteobacteria	Alphaproteobacteria	Rhizobiales	Xanthobacteraceae
Otu000736	increasing	77.72	0.008	3.99	0.96	0.99	Proteobacteria	Gammaproteobacteria	Betaproteobacteriales	SC-I-84
Otu000743	increasing	88.73	0.004	6.21	1	1	Proteobacteria	Gammaproteobacteria	Acidithiobacillales	Acidithiobacillaceae	KCM-B-112
Otu000749	increasing	60.08	0.008	3.99	0.992	0.958	Bacteroidetes	Bacteroidia	Chitinophagales	Chitinophagaceae	Ferruginibacter
Otu000750	increasing	65.96	0.004	5.07	1	0.998	Proteobacteria	Gammaproteobacteria	KI89A clade	clade
Otu000751	increasing	83.52	0.004	5.6	1	0.998	Proteobacteria	Alphaproteobacteria	Rhizobiales	Beijerinckiaceae	Methylocapsa
Otu000765	increasing	59.44	0.004	4.78	0.996	0.966	Proteobacteria	Alphaproteobacteria	Rhizobiales	Xanthobacteraceae
Otu000766	increasing	85.71	0.004	8.44	1	0.99	Proteobacteria	Gammaproteobacteria	Betaproteobacteriales	Burkholderiaceae	Polaromonas
Otu000785	increasing	68.86	0.004	4.79	0.998	1	Proteobacteria	Alphaproteobacteria	Rhizobiales	Hyphomicrobiaceae	Hyphomicrobium
Otu000789	increasing	82.27	0.004	4.69	1	0.998	Actinobacteria	Actinobacteria	Corynebacteriales	Mycobacteriaceae	Mycobacterium
Otu000790	increasing	60	0.004	5.87	0.996	0.972	Verrucomicrobia	Verrucomicrobiae	Chthoniobacterales	Chthoniobacteraceae	Candidatus_Udaeobacter
Otu000805	increasing	78.53	0.004	3.67	0.976	0.96	Acidobacteria	Subgroup_6
Otu000813	increasing	70.71	0.004	5.74	0.988	0.966	Actinobacteria	Actinobacteria	Micrococcales	Microbacteriaceae
Otu000817	increasing	96.55	0.004	6.02	1	1	Proteobacteria	Gammaproteobacteria	Cellvibrionales	Porticoccaceae	C1-B045
Otu000832	increasing	60.72	0.008	3.43	0.996	0.978	Proteobacteria	Deltaproteobacteria	RCP2-54
Otu000836	increasing	60	0.004	6.1	0.996	0.97	Proteobacteria	Deltaproteobacteria	RCP2-54		delta
Otu000837	increasing	85.37	0.004	6.85	1	0.992	Chloroflexi	Anaerolineae	Anaerolineales	Anaerolineaceae
Otu000841	increasing	64.71	0.004	4.56	1	0.996	Chloroflexi	Chloroflexia	Thermomicrobiales	JG30-KF-CM45
Otu000885	increasing	79.83	0.004	7.28	0.996	0.974	Proteobacteria	Deltaproteobacteria	Desulfuromonadales	Geobacteraceae	Geobacter
Otu000887	increasing	56.11	0.004	4.39	0.992	0.952	Acidobacteria	unclassified
Otu000904	increasing	84.11	0.004	5.49	1	0.998	Proteobacteria	Alphaproteobacteria	Rhizobiales	Rhizobiales	Incertae_sedis_Nodella
Otu000926	increasing	63.09	0.004	4.93	1	0.994	Firmicutes	Bacilli	Bacillales	Bacillaceae	Oceanobacillus	indicireducens
Otu000946	increasing	66.67	0.008	4.37	0.968	0.992	Proteobacteria	Alphaproteobacteria	Sphingomonadales	Sphingomonadaceae	Sphingomonas	jaspsi
Otu000950	increasing	64.29	0.004	4.69	1	0.996	Proteobacteria	Gammaproteobacteria	Xanthomonadales	Xanthomonadaceae	Thermomonas
Otu000963	increasing	76.03	0.008	3.68	0.956	0.992	Actinobacteria	Actinobacteria	Propionibacteriales	Nocardioidaceae	Nocardioides
Otu000966	increasing	51.98	0.012	3.52	0.998	0.964	Acidobacteria	unclassified
Otu000983	increasing	98.75	0.004	6.89	0.998	0.996	Proteobacteria	Gammaproteobacteria	Acidithiobacillales	Acidithiobacillaceae	KCM-B-112
Otu000985	increasing	61.91	0.004	4.1	0.994	0.956	Proteobacteria	Deltaproteobacteria	RCP2-54
Otu000988	increasing	98.1	0.004	9.39	0.998	0.994	Proteobacteria	Gammaproteobacteria	Betaproteobacteriales	Burkholderiaceae	Limnobacter
Otu000992	increasing	97.84	0.004	9.5	0.998	0.994	Proteobacteria	Gammaproteobacteria
Otu000995	increasing	79.86	0.004	7.67	0.998	0.98	Bacteroidetes	Bacteroidia	Bacteroidales	Prolixibacteraceae	BSV13
Otu001003	increasing	69.42	0.004	3.82	0.986	0.998	Acidobacteria	Subgroup_6
Otu001014	increasing	98.9	0.004	9.58	0.98	0.976	Chloroflexi	Anaerolineae	Anaerolineales	Anaerolineaceae	Longilinea	arvoryzae
Otu001016	increasing	63.66	0.004	3.52	0.972	0.972	Cyanobacteria	Cyanobacteria_Melainabacteria	Obscuribacterales
Otu001030	increasing	66.67	0.004	5.66	1	0.98	Proteobacteria	Gammaproteobacteria	Ga0077536
Otu001055	increasing	99.42	0.004	8.94	1	0.982	Proteobacteria	Deltaproteobacteria	Syntrophobacterales	Syntrophaceae	Smithella
Otu001057	increasing	97.22	0.004	7.09	0.992	0.99	Chloroflexi	Anaerolineae	Anaerolineales	Anaerolineaceae
Otu001065	increasing	80.27	0.004	5.46	0.998	0.992	Proteobacteria	Alphaproteobacteria	Sphingomonadales	Sphingomonadaceae	Sandaracinobacter
Otu001074	increasing	51.9	0.012	3.12	0.996	0.954	Acidobacteria	unclassified
Otu001077	increasing	78.57	0.004	5.35	1	0.97	Actinobacteria	Thermoleophilia	Solirubrobacterales	Solirubrobacteraceae	Parviterribacter
Otu001078	increasing	74.83	0.004	4.69	1	0.992	Actinobacteria	Actinobacteria	Propionibacteriales	Nocardioidaceae	Nocardioides
Otu001081	increasing	55.56	0.016	3.16	0.988	0.958	Actinobacteria	Thermoleophilia	Solirubrobacterales	67-14
Otu001087	increasing	81.62	0.008	4.22	0.998	0.988	Proteobacteria	Gammaproteobacteria	Xanthomonadales	Rhodanobacteraceae	Dokdonella
Otu001091	increasing	79.57	0.004	8.17	0.998	0.976	Chloroflexi	Anaerolineae	Anaerolineales	Anaerolineaceae	UCG-001
Otu001097	increasing	100	0.004	9.09	1	1	Firmicutes	Clostridia	Clostridiales	Ruminococcaceae
Otu001113	increasing	53.19	0.004	4.3	0.998	0.968	Actinobacteria	Thermoleophilia	Gaiellales
Otu001117	increasing	61.11	0.008	3.24	0.994	0.97	Actinobacteria	Acidimicrobiia	Microtrichales
Otu001119	increasing	77.47	0.008	4.2	0.988	0.988	Proteobacteria	Alphaproteobacteria	Reyranellales	Reyranellaceae	Reyranella
Otu001134	increasing	64.87	0.008	3.08	0.96	0.96	Rokubacteria	Rokubacteria_NC10	Rokubacteriales
Otu001145	increasing	73.78	0.004	4.81	0.994	0.99	Acidobacteria	Subgroup_6
Otu001147	increasing	60	0.004	5.58	0.998	0.986	Actinobacteria	Acidimicrobiia	Microtrichales	Ilumatobacteraceae	Ilumatobacter
Otu001151	increasing	85.31	0.004	5.12	0.986	0.984	Firmicutes	Clostridia	Clostridiales	Heliobacteriaceae	Hydrogenispora
Otu001154	increasing	66.67	0.008	3.48	0.994	0.962	Acidobacteria	Subgroup_6
Otu001174	increasing	70	0.004	3.91	0.972	0.964	Acidobacteria	Subgroup_6
Otu001177	increasing	70.48	0.004	4.96	1	0.996	Proteobacteria	Deltaproteobacteria	NB1-j
Otu001181	increasing	71.33	0.004	6.03	1	0.986	Firmicutes	Clostridia	Clostridiales	Peptococcaceae	Cryptanaerobacter
Otu001185	increasing	99.72	0.004	8.78	1	0.996	Firmicutes	Clostridia	Clostridiales	Ruminococcaceae	Saccharofermentans
Otu001187	increasing	79.24	0.004	5.77	0.996	0.962	Actinobacteria	Actinobacteria	Micrococcales
Otu001193	increasing	80.57	0.004	6.36	1	1	Firmicutes	Clostridia	Clostridiales	Gracilibacteraceae	Lutispora
Otu001201	increasing	69.08	0.004	5.87	1	0.992	Actinobacteria	Actinobacteria	Corynebacteriales	Mycobacteriaceae	Mycobacterium
Otu001211	increasing	62.01	0.004	3.91	0.998	0.988	Proteobacteria	Gammaproteobacteria	CCD24
Otu001223	increasing	99.62	0.004	9.19	1	0.99	Bacteroidetes	Bacteroidia	Chitinophagales	Chitinophagaceae	Flavihumibacter
Otu001226	increasing	60	0.004	4.77	1	0.982	Acidobacteria	Blastocatellia_bacterium
Otu001243	increasing	80.93	0.004	5.01	1	0.99	Proteobacteria	Alphaproteobacteria	Rhizobiales	Rhizobiaceae	Phyllobacterium
Otu001244	increasing	71.06	0.004	5.56	0.998	0.986	Proteobacteria	Alphaproteobacteria	Rhizobiales	Amb-16S-1323
Otu001249	increasing	61.11	0.008	3.6	0.998	0.978	Acidobacteria	Subgroup_6
Otu001256	increasing	55.56	0.012	5.26	0.998	0.962	Acidobacteria	Acidobacteriia	Acidobacteriales
Otu001275	increasing	77.44	0.004	5.45	1	0.998	Firmicutes	Clostridia	Clostridiales	Heliobacteriaceae	Hydrogenispora
Otu001286	increasing	68.47	0.004	4.18	0.994	0.974	Acidobacteria	Subgroup_6
Otu001316	increasing	60	0.004	5.87	0.996	0.97	Acidobacteria	Acidobacteriia	Acidobacteriales
Otu001321	increasing	85.04	0.004	7.59	1	0.998	Actinobacteria	Actinobacteria	Micrococcales	Microbacteriaceae	Agromyces
Otu001335	increasing	54.55	0.004	5.09	1	0.97	Verrucomicrobia	Verrucomicrobiae	Chthoniobacterales	Chthoniobacteraceae	Candidatus_Udaeobacter
Otu001369	increasing	60	0.004	5.59	0.996	0.97	Chlamydiae	Chlamydiae_Chlamydiae	Chlamydiales	Parachlamydiaceae	Neochlamydia
Otu001371	increasing	68.26	0.004	4.79	1	0.996	Proteobacteria	Alphaproteobacteria			soil
Otu001374	increasing	79.34	0.004	6.84	0.998	0.966	Actinobacteria	Actinobacteria	Micrococcales	Microbacteriaceae	Agromyces
Otu001379	increasing	66.67	0.012	4.65	0.998	0.99	Acidobacteria	Subgroup_5
Otu001415	increasing	59.99	0.004	3.84	0.976	0.956	Proteobacteria	Gammaproteobacteria	Betaproteobacteriales	Rhodocyclaceae	Sulfuritalea
Otu001426	increasing	64.29	0.004	5.22	1	0.992	Proteobacteria	Deltaproteobacteria	Myxococcales	bacteriap25
Otu001435	increasing	55.92	0.004	4.34	0.984	0.958	Actinobacteria	Acidimicrobiia
Otu001438	increasing	53.5	0.004	4.23	0.998	0.964	Acidobacteria	Subgroup_6
Otu001442	increasing	77.61	0.004	5.16	0.966	0.96	Proteobacteria	Deltaproteobacteria	Desulfuromonadales	Geobacteraceae	Geobacter
Otu001446	increasing	77.13	0.004	5.55	1	0.998	Firmicutes	Clostridia	Clostridiales	Clostridiaceae	Fonticella
Otu001447	increasing	97.51	0.004	8.08	1	0.988	Actinobacteria	Actinobacteria	Micrococcales	Cellulomonadaceae	Cellulomonas	cellasea
Otu001463	increasing	82.7	0.004	4.4	1	0.998	Actinobacteria	Acidimicrobiia
Otu001464	increasing	82.72	0.004	7.79	1	0.976	Actinobacteria	Coriobacteriia	OPB41		Coriobacteriaceae
Otu001469	increasing	79.92	0.004	6.84	0.996	0.974	Acidobacteria	Holophagae	Holophagales	Holophagaceae	Geothrix
Otu001472	increasing	77.15	0.004	6.55	0.996	0.974	Proteobacteria	Gammaproteobacteria	Betaproteobacteriales	Rhodocyclaceae	Sulfuritalea
Otu001477	increasing	60	0.004	6.01	0.996	0.97	Acidobacteria	Acidobacteriia	Subgroup_2
Otu001536	increasing	62.35	0.004	4.11	1	0.982	Proteobacteria	Alphaproteobacteria	Rhizobiales	Methyloligellaceae
Otu001608	increasing	55.56	0.008	4.53	0.994	0.964	Proteobacteria	Deltaproteobacteria	Myxococcales	bacteriap25
Otu001652	increasing	50	0.004	4.39	1	0.954	Bacteroidetes	Bacteroidia	Chitinophagales	Chitinophagaceae	Flavitalea
Otu001669	increasing	90	0.004	8.1	1	1	Firmicutes	Clostridia	Clostridiales	Gracilibacteraceae	Gracilibacter
Otu001743	increasing	73.8	0.004	6.42	1	1	Actinobacteria	Actinobacteria	Streptomycetales	Streptomycetaceae	Streptomyces
Otu001749	increasing	59.53	0.004	4.32	0.97	0.972	Acidobacteria	Subgroup_6
Otu001755	increasing	83.54	0.004	6.63	1	0.994	Proteobacteria	Gammaproteobacteria	Acidithiobacillales	Acidithiobacillaceae	KCM-B-112
Otu001784	increasing	77.83	0.004	7.04	0.99	0.966	Proteobacteria	Alphaproteobacteria	Rhizobiales	Kaistiaceae	Kaistia
Otu001787	increasing	100	0.004	9.36	0.994	0.976	Proteobacteria	Alphaproteobacteria	Rhizobiales	Beijerinckiaceae	Methylocapsa
Otu001794	increasing	57.44	0.004	5.11	0.994	0.96	Dependentiae	Dependentiae_Babeliae	Babeliales	Vermiphilaceae
Otu001841	increasing	69.98	0.008	4.44	1	0.99	Proteobacteria	Alphaproteobacteria	Rhizobiales	Xanthobacteraceae	Pseudorhodoplanes
Otu001844	increasing	92.07	0.004	7.53	1	0.996	Proteobacteria	Gammaproteobacteria	Betaproteobacteriales	Burkholderiaceae	Aquabacterium
Otu001857	increasing	81.75	0.004	6.1	1	0.986	Bacteroidetes	Bacteroidia	Bacteroidales	Prolixibacteraceae	WCHB1-32
Otu001864	increasing	61.59	0.008	4.08	0.986	0.982	Acidobacteria	Subgroup_22			Holophaga
Otu001909	increasing	60	0.004	5.74	0.996	0.97	Proteobacteria	Gammaproteobacteria	Betaproteobacteriales	SC-I-84
Otu001957	increasing	82.37	0.004	5.63	0.994	1	Firmicutes	Clostridia	Clostridiales	Clostridiaceae	Clostridium
Otu001970	increasing	60	0.004	5.74	0.996	0.97	Nitrospirae	Nitrospira	Nitrospirales	Nitrospiraceae	Nitrospira
Otu001979	increasing	61.11	0.008	3.75	1	0.978	Verrucomicrobia	Verrucomicrobiae	Pedosphaerales	Pedosphaeraceae
Otu001981	increasing	61.69	0.004	5.03	0.996	0.956	Proteobacteria	Alphaproteobacteria
Otu001990	increasing	48.78	0.004	3.74	1	0.964	Proteobacteria	Alphaproteobacteria	Rhizobiales	KF-JG30-B3
Otu002010	increasing	80.35	0.004	5.16	0.988	0.988	Proteobacteria	Alphaproteobacteria	Caulobacterales	Hyphomonadaceae	Hirschia
Otu002040	increasing	57.53	0.004	5.04	1	0.974	Actinobacteria	Acidimicrobiia			Acidimicrobidae
Otu002106	increasing	73.87	0.004	4.38	0.97	0.976	Firmicutes	Clostridia	Clostridiales	Gracilibacteraceae	Gracilibacter
Otu002111	increasing	82.6	0.004	6.39	1	0.998	Proteobacteria	Gammaproteobacteria	R7C24		bacterium
Otu002151	increasing	64.29	0.004	5.68	1	0.994	Proteobacteria	Gammaproteobacteria	Steroidobacterales	Steroidobacteraceae	Steroidobacter
Otu002205	increasing	100	0.004	10.76	0.994	0.976	Firmicutes	BRH-c20a	Clostridiales	Clostridiales	bacterium
Otu002224	increasing	57.14	0.004	3.97	0.994	0.984	Acidobacteria	Subgroup_6			Order
Otu002271	increasing	50	0.004	4.1	0.998	0.968	Proteobacteria	Deltaproteobacteria	Desulfuromonadales	Geobacteraceae	Geobacter
Otu002309	increasing	70.45	0.004	6.12	0.998	0.99	Proteobacteria	Alphaproteobacteria	Rhizobiales	Xanthobacteraceae	Rhodopseudomonas
Otu002344	increasing	99.35	0.004	9.64	0.996	0.99	Firmicutes	Clostridia	Clostridiales	Lachnospiraceae
Otu002387	increasing	60	0.004	5.33	0.996	0.97	Proteobacteria	Alphaproteobacteria	Elsterales
Otu002399	increasing	75.51	0.008	5.82	1	0.992	Proteobacteria	Alphaproteobacteria	Acetobacterales	Acetobacteraceae
Otu002410	increasing	58.33	0.004	5.02	0.998	0.986	Proteobacteria	Gammaproteobacteria	Betaproteobacteriales	B1-7BS
Otu002419	increasing	62.61	0.016	2.98	0.972	0.952	Actinobacteria	Actinobacteria	Micromonosporales	Micromonosporaceae	Catellatospora	citrea
Otu002476	increasing	79.45	0.004	6.39	1	0.978	Proteobacteria	Gammaproteobacteria	Steroidobacterales	Steroidobacteraceae
Otu002526	increasing	52.9	0.012	3.66	0.998	0.964	Proteobacteria	Gammaproteobacteria	Betaproteobacteriales	Burkholderiaceae	Leptothrix
Otu002547	increasing	99.12	0.004	7.59	0.998	0.996	Actinobacteria	Coriobacteriia	OPB41		Coriobacteriaceae
Otu002619	increasing	72.22	0.004	4.83	0.994	0.99	Acidobacteria	unclassified
Otu002719	increasing	50	0.004	4.12	1	0.966	Acidobacteria	unclassified
Otu002732	increasing	71.43	0.004	7.6	0.998	0.978	Bacteroidetes	Bacteroidia	Chitinophagales	Chitinophagaceae	Ferruginibacter
Otu002735	increasing	55.56	0.012	3.48	0.986	0.97	Actinobacteria	Acidimicrobiia	IMCC26256		Ferrimicrobium
Otu002747	increasing	83.33	0.004	8.47	0.998	0.974	Firmicutes	Clostridia	Clostridiales	Christensenellaceae	R-7 group
Otu002759	increasing	66.56	0.004	4	0.99	0.96	Proteobacteria	Deltaproteobacteria	Desulfarculales	Desulfarculaceae
Otu002848	increasing	53.85	0.004	4.18	1	0.968	Proteobacteria	Alphaproteobacteria	Rhizobiales	Xanthobacteraceae
Otu002855	increasing	74.54	0.004	5.01	1	0.996	Proteobacteria	Alphaproteobacteria	Dongiales	Dongiaceae	Dongia
Otu002899	increasing	79.49	0.004	6.98	0.998	0.978	Chloroflexi	Anaerolineae	SBR1031	A4b
Otu002968	increasing	52.27	0.004	3.91	0.994	0.954	Proteobacteria	Alphaproteobacteria	Rhizobiales	Xanthobacteraceae	Ancylobacter
Otu002981	increasing	81.16	0.004	5.8	1	0.996	Proteobacteria	Alphaproteobacteria	Caulobacterales	Caulobacteraceae
Otu003032	increasing	56.78	0.004	4	1	0.984	Gemmatimonadetes	Gemmatimonadetes_Gemmatimonadetes	Gemmatimonadales	Gemmatimonadaceae
Otu003079	increasing	61.11	0.004	3.4	0.986	0.974	Actinobacteria	Thermoleophilia	Gaiellales	Gaiellaceae	Gaiella
Otu003412	increasing	99.56	0.004	10.09	1	0.988	Proteobacteria	Gammaproteobacteria	Betaproteobacteriales	Rhodocyclaceae	Dechloromonas
Otu003440	increasing	56.62	0.004	3.4	0.988	0.954	Acidobacteria	Subgroup_6			Acidobacteriales
Otu003526	increasing	71.76	0.004	3.97	0.988	0.968	Actinobacteria	Actinobacteria	Micrococcales	Microbacteriaceae
Otu003544	increasing	61.11	0.008	3.66	0.994	0.974	Acidobacteria	Subgroup_6
Otu003572	increasing	55.56	0.008	3.55	0.99	0.964	Acidobacteria	Subgroup_22
Otu003604	increasing	66.67	0.004	4.3	0.996	0.984	Actinobacteria	Thermoleophilia	Solirubrobacterales	Solirubrobacteraceae	Solirubrobacter
Otu003635	increasing	58.87	0.004	3.43	0.97	0.95	Proteobacteria	Deltaproteobacteria	Myxococcales	BIrii41
Otu003789	increasing	47.25	0.008	4.15	1	0.954	Actinobacteria	Actinobacteria	Micrococcales	Microbacteriaceae
Otu003967	increasing	57.14	0.004	4.48	1	0.988	Acidobacteria	Subgroup_6
Otu004379	increasing	58.33	0.004	4.97	1	0.994	Acidobacteria	Subgroup_6
Otu004383	increasing	65.12	0.004	4.12	1	0.99	Gemmatimonadetes	Gemmatimonadetes_Gemmatimonadetes	Gemmatimonadales	Gemmatimonadaceae
Otu004397	increasing	62.5	0.004	6.94	0.996	0.974	Patescibacteria	Saccharimonadia	Saccharimonadales
Otu000007	decreasing	73.05	0.004	4.66	1	1	Verrucomicrobia	Verrucomicrobiae	Chthoniobacterales	Chthoniobacteraceae	Candidatus
Otu000008	decreasing	88.48	0.004	6.93	1	1	Verrucomicrobia	Verrucomicrobiae	Chthoniobacterales	Chthoniobacteraceae	Candidatus
Otu000013	decreasing	93.71	0.004	6.85	1	1	Verrucomicrobia	Verrucomicrobiae	Chthoniobacterales	Chthoniobacteraceae	Candidatus
Otu000022	decreasing	97.38	0.004	5.9	1	1	Acidobacteria	Acidobacteriia	Subgroup_2		Rhodothermus
Otu000025	decreasing	85.15	0.008	4.08	0.986	0.986	Verrucomicrobia	Verrucomicrobiae	Chthoniobacterales	Xiphinematobacteraceae	Candidatus_Xiphinematobacter
Otu000026	decreasing	81.95	0.004	3.96	0.996	0.96	Proteobacteria	Alphaproteobacteria	Rhizobiales	Beijerinckiaceae	Roseiarcus
Otu000035	decreasing	95.52	0.004	6.28	1	1	Proteobacteria	Alphaproteobacteria	Rhizobiales	Xanthobacteraceae
Otu000039	decreasing	66.09	0.008	4.24	0.996	0.956	Verrucomicrobia	Verrucomicrobiae	Chthoniobacterales	Chthoniobacteraceae	Candidatus_Udaeobacter
Otu000044	decreasing	90.85	0.004	5.83	1	1	Actinobacteria	Actinobacteria	Frankiales	Acidothermaceae	Acidothermus	Actinoallomurus
Otu000050	decreasing	64.71	0.004	4.77	0.998	0.998	Proteobacteria	Deltaproteobacteria	Myxococcales	bacteriap25
Otu000051	decreasing	82.4	0.004	7.46	1	1	Proteobacteria	Alphaproteobacteria	Rhizobiales	Methyloligellaceae
Otu000059	decreasing	85.15	0.004	5.02	0.992	0.968	Acidobacteria	Subgroup_6
Otu000063	decreasing	90.73	0.004	6.05	1	1	Verrucomicrobia	Verrucomicrobiae	Chthoniobacterales	Xiphinematobacteraceae	Candidatus_Xiphinematobacter
Otu000064	decreasing	94.87	0.004	6.28	1	1	Proteobacteria	Alphaproteobacteria	Elsterales
Otu000069	decreasing	73.24	0.004	4.19	0.998	0.992	Acidobacteria	Acidobacteriia	Solibacterales	Solibacteraceae	Solibacter
Otu000072	decreasing	91.89	0.004	6.2	1	1	Verrucomicrobia	Verrucomicrobiae	Chthoniobacterales	Chthoniobacteraceae	Candidatus_Udaeobacter
Otu000075	decreasing	90.22	0.004	5.6	1	0.998	Verrucomicrobia	Verrucomicrobiae	Chthoniobacterales	Chthoniobacteraceae	Candidatus
Otu000076	decreasing	95.04	0.004	4.73	1	1	Acidobacteria	Acidobacteriia	Acidobacteriales
Otu000079	decreasing	93.26	0.004	7.02	1	1	Verrucomicrobia	Verrucomicrobiae	Chthoniobacterales	Chthoniobacteraceae	Candidatus
Otu000080	decreasing	84.8	0.004	6.42	1	1	Proteobacteria	Alphaproteobacteria		bacterium	Ellin6089
Otu000091	decreasing	85.64	0.004	5.52	1	1	Acidobacteria	Subgroup_5			Acidobacteria
Otu000094	decreasing	91.13	0.004	5.75	1	1	Verrucomicrobia	Verrucomicrobiae	Chthoniobacterales	Chthoniobacteraceae	Candidatus
Otu000097	decreasing	91.28	0.004	7.13	1	1	Proteobacteria	Alphaproteobacteria	Acetobacterales	Acetobacteraceae
Otu000099	decreasing	74.5	0.004	4.11	0.994	0.966	Acidobacteria	Subgroup_6
Otu000101	decreasing	90.22	0.004	5.25	1	1	Verrucomicrobia	Verrucomicrobiae	Chthoniobacterales	Chthoniobacteraceae	Candidatus
Otu000102	decreasing	72.41	0.004	5.81	1	1	Verrucomicrobia	Verrucomicrobiae	Chthoniobacterales	Chthoniobacteraceae	Candidatus
Otu000105	decreasing	63.21	0.004	5.47	1	0.992	Verrucomicrobia	Verrucomicrobiae	Chthoniobacterales	Chthoniobacteraceae	Candidatus_Udaeobacter
Otu000110	decreasing	63.64	0.004	6.33	1	0.994	Proteobacteria	Alphaproteobacteria	Rhizobiales	Xanthobacteraceae
Otu000113	decreasing	63.64	0.004	6.43	1	0.992	Proteobacteria	Alphaproteobacteria	Rhizobiales	Xanthobacteraceae
Otu000118	decreasing	90.59	0.004	5.15	0.998	0.978	Firmicutes	Bacilli	Bacillales	Bacillaceae	Bacillus	simplex
Otu000119	decreasing	92.23	0.004	5.79	1	0.996	Bacteroidetes	Bacteroidia	Flavobacteriales	Flavobacteriaceae	Flavobacterium
Otu000124	decreasing	92.01	0.004	7.11	1	1	Actinobacteria	Actinobacteria	Corynebacteriales	Mycobacteriaceae	Mycobacterium
Otu000126	decreasing	80.75	0.004	4.08	0.988	0.974	Verrucomicrobia	Verrucomicrobiae	Chthoniobacterales	Chthoniobacteraceae	Candidatus_Udaeobacter
Otu000128	decreasing	91.81	0.004	4.69	1	1	Rokubacteria	Rokubacteria_NC10	Rokubacteriales		bacterium
Otu000134	decreasing	93.97	0.004	6.65	1	1	Proteobacteria	Alphaproteobacteria	Rhizobiales	Xanthobacteraceae
Otu000136	decreasing	74.01	0.004	3.78	0.998	0.99	Proteobacteria	Alphaproteobacteria	Micropepsales	Micropepsaceae
Otu000137	decreasing	81.77	0.004	4.14	0.996	0.992	Proteobacteria	Gammaproteobacteria	WD260		bacterium
Otu000140	decreasing	92.09	0.004	6.98	1	1	Proteobacteria	Deltaproteobacteria	Desulfuromonadales	Geobacteraceae	Geobacter
Otu000142	decreasing	86.61	0.004	6.06	1	1	Acidobacteria	Acidobacteriia	Acidobacteriales
Otu000156	decreasing	75.59	0.004	3.98	0.996	0.988	Acidobacteria	Acidobacteriia	Subgroup_2
Otu000165	decreasing	90.07	0.004	5.98	1	1	Proteobacteria	Alphaproteobacteria	Rhizobiales	Xanthobacteraceae	Pseudolabrys
Otu000171	decreasing	94	0.004	5.8	1	1	Verrucomicrobia	Verrucomicrobiae	Chthoniobacterales	Xiphinematobacteraceae	Candidatus_Xiphinematobacter
Otu000179	decreasing	87.95	0.004	5.79	1	0.998	Proteobacteria	Alphaproteobacteria	Rhizobiales	Beijerinckiaceae	Rhodoblastus
Otu000187	decreasing	54.09	0.004	5.6	0.994	0.966	Bacteroidetes	Bacteroidia	Chitinophagales	Chitinophagaceae
Otu000188	decreasing	85.06	0.004	3.82	1	0.994	Acidobacteria	Acidobacteriia	Subgroup_2
Otu000189	decreasing	61.03	0.004	3.93	0.986	0.964	Proteobacteria	Alphaproteobacteria	Rhizobiales	Rhodomicrobiaceae	Rhodomicrobium
Otu000193	decreasing	72.74	0.012	3.91	0.976	0.962	Actinobacteria	Thermoleophilia	Gaiellales	Gaiellaceae	Gaiella
Otu000205	decreasing	86.08	0.004	4.89	1	0.998	Verrucomicrobia	Verrucomicrobiae	Chthoniobacterales	Chthoniobacteraceae	Candidatus_Udaeobacter
Otu000206	decreasing	85.18	0.004	5.23	1	0.994	Firmicutes	Bacilli	Bacillales	Bacillaceae	Bacillus
Otu000209	decreasing	69.39	0.008	3.86	0.974	0.96	Proteobacteria	Alphaproteobacteria	Rhizobiales	Xanthobacteraceae
Otu000211	decreasing	89.41	0.004	7.05	1	1	Nitrospirae	Nitrospira	Nitrospirales	Nitrospiraceae	Nitrospira
Otu000219	decreasing	73.44	0.004	4.52	1	0.998	Proteobacteria	Gammaproteobacteria	Betaproteobacteriales
Otu000224	decreasing	67.49	0.008	3.51	1	0.98	Acidobacteria	Subgroup_6
Otu000231	decreasing	83.16	0.004	5.68	1	1	Acidobacteria	Acidobacteriia	Solibacterales	Solibacteraceae	Solibacter
Otu000235	decreasing	90.48	0.004	6.13	1	1	Proteobacteria	Deltaproteobacteria	Desulfuromonadales	Geobacteraceae	Geobacter
Otu000238	decreasing	86.97	0.004	6.38	1	1	Proteobacteria	Gammaproteobacteria	Betaproteobacteriales	Nitrosomonadaceae	GOUTA6
Otu000239	decreasing	83.02	0.004	4.54	1	1	Firmicutes	Clostridia	Clostridiales	Clostridiaceae	Fonticella
Otu000246	decreasing	77.91	0.008	4.37	1	0.996	Acidobacteria	Acidobacteriia	Subgroup_2
Otu000250	decreasing	73.12	0.004	4	0.996	0.986	Proteobacteria	Alphaproteobacteria	Rhizobiales	Xanthobacteraceae
Otu000252	decreasing	68.57	0.008	3.47	0.996	0.976	Acidobacteria	Acidobacteriia	Solibacterales	Solibacteraceae	Solibacter
Otu000255	decreasing	90.27	0.004	6.82	1	1	Verrucomicrobia	Verrucomicrobiae	Chthoniobacterales	Chthoniobacteraceae	Candidatus_Udaeobacter
Otu000265	decreasing	82.36	0.008	4.53	0.998	0.994	Acidobacteria	Subgroup_11			Acidobacteria
Otu000266	decreasing	91.7	0.004	5.53	1	1	Acidobacteria	Acidobacteriia	Acidobacteriales	Acidobacteriaceae	Acidobacteria
Otu000269	decreasing	89.83	0.004	5.39	1	1	Verrucomicrobia	Verrucomicrobiae	Pedosphaerales	Pedosphaeraceae
Otu000271	decreasing	74.81	0.004	4.3	0.998	0.998	Acidobacteria	Acidobacteriia	Acidobacteriales
Otu000279	decreasing	69.95	0.004	4.03	0.998	0.996	Proteobacteria	Deltaproteobacteria	Myxococcales	bacteriap25
Otu000282	decreasing	85.02	0.004	5.12	1	0.998	Bacteroidetes	Bacteroidia	Flavobacteriales	Flavobacteriaceae	Flavobacterium
Otu000283	decreasing	86.67	0.004	7.14	1	1	Nitrospirae	4-29-1		bacterium
Otu000288	decreasing	80.72	0.004	4.83	1	0.998	Acidobacteria	unclassified
Otu000293	decreasing	81.81	0.004	4.7	0.996	0.998	Actinobacteria	Thermoleophilia	Gaiellales		Rubrobacteria
Otu000300	decreasing	82.83	0.004	5.39	1	1	Bacteroidetes	Bacteroidia	Chitinophagales	Chitinophagaceae
Otu000307	decreasing	80.28	0.004	5.36	1	0.998	Acidobacteria	Acidobacteriia	Acidobacteriales
Otu000309	decreasing	94.6	0.004	7.41	1	1	Verrucomicrobia	Verrucomicrobiae	Chthoniobacterales	Chthoniobacteraceae	Candidatus_Udaeobacter
Otu000311	decreasing	78.79	0.004	5.43	1	0.976	Acidobacteria	Acidobacteriia	Acidobacteriales	Koribacteraceae	Candidatus_Koribacter
Otu000312	decreasing	79.55	0.004	4.58	1	0.994	Proteobacteria	Deltaproteobacteria
Otu000313	decreasing	81.85	0.004	5.95	1	1	Acidobacteria	Subgroup_5			bacterium
Otu000314	decreasing	84.09	0.004	6.31	1	1	Acidobacteria	Subgroup_6
Otu000326	decreasing	77.44	0.004	4.51	1	1	Acidobacteria	Acidobacteriia	Acidobacteriales
Otu000328	decreasing	90.34	0.004	7.44	1	0.998	Bacteroidetes	Bacteroidia	Chitinophagales	Chitinophagaceae
Otu000335	decreasing	90.02	0.004	4.23	1	0.994	Acidobacteria	Acidobacteriia	Acidobacteriales
Otu000337	decreasing	81.84	0.004	5.16	0.998	0.998	Proteobacteria	Deltaproteobacteria	Desulfuromonadales	Geobacteraceae	Geobacter
Otu000339	decreasing	80.34	0.004	3.74	0.968	0.972	Actinobacteria	Actinobacteria	Micrococcales	Micrococcaceae
Otu000340	decreasing	78.89	0.008	3.47	0.996	0.966	Acidobacteria	Acidobacteriia	Subgroup_2
Otu000342	decreasing	67.57	0.008	4.13	0.998	0.964	Verrucomicrobia	Verrucomicrobiae	Pedosphaerales	Pedosphaeraceae
Otu000346	decreasing	78.62	0.004	5.31	1	1	Proteobacteria	Gammaproteobacteria	KI89A clade	clade
Otu000357	decreasing	67.22	0.004	4.1	1	0.986	Proteobacteria	Deltaproteobacteria	RCP2-54
Otu000360	decreasing	71.81	0.004	4.81	0.99	0.964	Proteobacteria	Gammaproteobacteria	Betaproteobacteriales	Nitrosomonadaceae	mle1-7
Otu000362	decreasing	86.39	0.004	5.3	1	0.996	Acidobacteria	Blastocatellia_bacterium	Acidobacteria
Otu000364	decreasing	81.45	0.004	4.33	1	0.994	Acidobacteria	Acidobacteriia	Acidobacteriales
Otu000367	decreasing	76.2	0.004	4.46	1	0.996	Proteobacteria	Gammaproteobacteria	Xanthomonadales	Rhodanobacteraceae	Rhodanobacter
Otu000373	decreasing	89.62	0.004	5.59	1	1	Proteobacteria	Gammaproteobacteria	Incertae_Sedis		Sedis
Otu000377	decreasing	66.53	0.004	4.72	1	0.998	Acidobacteria	Acidobacteriia	Subgroup_2			WD298
Otu000379	decreasing	70.61	0.008	4.01	1	0.994	Proteobacteria	Alphaproteobacteria	Reyranellales	Reyranellaceae	Reyranella
Otu000380	decreasing	92.27	0.004	6.39	1	1	Actinobacteria	Thermoleophilia	Solirubrobacterales	Solirubrobacteraceae
Otu000386	decreasing	62.95	0.004	4.99	0.994	0.994	Proteobacteria	Alphaproteobacteria	Rhizobiales	Xanthobacteraceae
Otu000399	decreasing	94	0.004	5.56	0.998	0.992	Proteobacteria	Gammaproteobacteria	Betaproteobacteriales	SC-I-84
Otu000402	decreasing	77.26	0.004	6.53	1	1	Verrucomicrobia	Verrucomicrobiae	Chthoniobacterales	Chthoniobacteraceae	Candidatus_Udaeobacter
Otu000405	decreasing	92.49	0.004	7.67	1	1	Bacteroidetes	Bacteroidia	Chitinophagales	Chitinophagaceae	Terrimonas
Otu000409	decreasing	90.71	0.004	6.6	1	1	Verrucomicrobia	Verrucomicrobiae	Chthoniobacterales	Chthoniobacteraceae	Candidatus_Udaeobacter
Otu000419	decreasing	63.64	0.004	6.44	1	0.994	Acidobacteria	Acidobacteriia	Acidobacteriales	Koribacteraceae	Candidatus_Koribacter
Otu000427	decreasing	81.74	0.004	5.28	1	0.998	Proteobacteria	Alphaproteobacteria	Rhizobiales	Labraceae	Labrys	miyagiensis
Otu000428	decreasing	76.43	0.004	4.68	0.998	0.992	Actinobacteria	Actinobacteria	Corynebacteriales	Mycobacteriaceae	Mycobacterium
Otu000429	decreasing	57.85	0.004	4.38	0.998	0.98	Acidobacteria	Subgroup_6
Otu000439	decreasing	85.7	0.004	6.28	1	1	Acidobacteria	Acidobacteriia	Acidobacteriales
Otu000445	decreasing	88.47	0.004	5.35	1	1	Acidobacteria	Acidobacteriia	Solibacterales
Otu000446	decreasing	89.53	0.004	4.55	1	1	Actinobacteria	Actinobacteria	Frankiales	Acidothermaceae	Acidothermus
Otu000448	decreasing	76.29	0.004	6.32	1	0.998	Proteobacteria	Alphaproteobacteria	Rhizobiales	Beijerinckiaceae	Roseiarcus
Otu000451	decreasing	76.63	0.004	4.28	1	0.996	Acidobacteria	Acidobacteriia	Solibacterales
Otu000452	decreasing	76.86	0.004	5.28	0.994	0.984	Firmicutes	Bacilli	Bacillales	Bacillaceae	Bacillus
Otu000454	decreasing	76.22	0.004	3.9	0.998	0.992	Bacteroidetes	Bacteroidia	Chitinophagales	Chitinophagaceae	Terrimonas
Otu000460	decreasing	77.84	0.004	5.72	1	1	Acidobacteria	Acidobacteriia	Acidobacteriales
Otu000469	decreasing	75.68	0.004	5.88	1	0.976	Proteobacteria	Alphaproteobacteria	Elsterales
Otu000473	decreasing	83.33	0.004	3.76	0.998	0.99	Acidobacteria	Acidobacteriia	Solibacterales
Otu000480	decreasing	92.07	0.004	5.44	1	1	Actinobacteria	Actinobacteria	Frankiales	Acidothermaceae	Acidothermus
Otu000484	decreasing	74.79	0.004	4.51	1	1	Actinobacteria	Actinobacteria	Frankiales	Acidothermaceae	Acidothermus
Otu000487	decreasing	78.44	0.004	4.8	1	1	Acidobacteria	Acidobacteriia	Acidobacteriales
Otu000492	decreasing	75.05	0.008	5.07	1	0.998	Proteobacteria	Gammaproteobacteria	Betaproteobacteriales	SC-I-84
Otu000496	decreasing	72.62	0.004	6.26	1	1	Actinobacteria	Actinobacteria	Frankiales	Acidothermaceae	Acidothermus
Otu000503	decreasing	64.18	0.004	4.61	0.998	0.976	Proteobacteria	Alphaproteobacteria	Elsterales
Otu000507	decreasing	95.83	0.004	5.1	0.984	0.964	Acidobacteria	Subgroup_5			Acidobacteria
Otu000508	decreasing	68.56	0.004	4.28	0.998	0.988	Bacteroidetes	Bacteroidia	Cytophagales	Microscillaceae
Otu000510	decreasing	76.67	0.004	4.24	1	0.998	Acidobacteria	Subgroup_6			Anaeromyxobacter
Otu000512	decreasing	79.25	0.004	5.18	1	1	Proteobacteria	Deltaproteobacteria	Desulfuromonadales	Geobacteraceae	Geobacter
Otu000520	decreasing	72.84	0.008	4.2	0.998	0.996	Acidobacteria	Acidobacteriia	Solibacterales	Solibacteraceae	Solibacter
Otu000521	decreasing	56.02	0.004	4.75	1	0.994	Actinobacteria	Thermoleophilia	Gaiellales
Otu000523	decreasing	91.34	0.004	5.59	1	1	Proteobacteria	Alphaproteobacteria	Rhizobiales	Xanthobacteraceae	GAS113
Otu000524	decreasing	88.18	0.004	5.4	1	0.998	Acidobacteria	Acidobacteriia	Acidobacteriales
Otu000539	decreasing	83.33	0.004	3.56	0.99	0.954	Acidobacteria	Acidobacteriia	Solibacterales	Solibacteraceae	Acidobacteria
Otu000542	decreasing	78.84	0.004	4.5	1	0.996	Verrucomicrobia	Verrucomicrobiae	Chthoniobacterales	Chthoniobacteraceae	Candidatus_Udaeobacter
Otu000544	decreasing	72.43	0.004	5.28	0.998	0.99	Acidobacteria	Acidobacteriia	Acidobacteriales
Otu000551	decreasing	91.71	0.004	7.7	1	1	Actinobacteria	Actinobacteria	Frankiales	Acidothermaceae	Acidothermus
Otu000554	decreasing	75.57	0.004	4.27	1	0.992	Acidobacteria	Acidobacteriia	Subgroup_2
Otu000557	decreasing	85.9	0.004	7.48	1	1	Bacteroidetes	Bacteroidia	Cytophagales	Microscillaceae
Otu000560	decreasing	84.01	0.004	5.27	1	0.998	unclassified	unclassified_unclassified
Otu000576	decreasing	97.38	0.004	7.68	1	1	Proteobacteria	Deltaproteobacteria	Desulfuromonadales	Geobacteraceae	Geobacter
Otu000578	decreasing	63.56	0.008	4.63	0.998	0.994	Bacteroidetes	Bacteroidia	Cytophagales	Hymenobacteraceae	Adhaeribacter
Otu000581	decreasing	85.56	0.004	5.63	1	1	Acidobacteria	Acidobacteriia	Subgroup_2
Otu000589	decreasing	62.92	0.004	5.05	1	0.984	Actinobacteria	Actinobacteria	Frankiales	Acidothermaceae	Acidothermus
Otu000590	decreasing	76.6	0.004	4.48	0.992	0.97	Actinobacteria	Acidimicrobiia	IMCC26256		Ferrimicrobium
Otu000641	decreasing	76.91	0.004	4.63	0.998	0.984	Proteobacteria	Gammaproteobacteria	Betaproteobacteriales	Nitrosomonadaceae	Ellin6067
Otu000642	decreasing	92.19	0.004	6.3	1	1	Planctomycetes	Planctomycetacia	Isosphaerales	Isosphaeraceae	Aquisphaera
Otu000643	decreasing	90.71	0.004	8.21	1	1	Proteobacteria	Alphaproteobacteria	Rhizobiales	Xanthobacteraceae
Otu000644	decreasing	63.64	0.004	6.5	1	0.994	Actinobacteria	Thermoleophilia	Gaiellales
Otu000648	decreasing	96.5	0.004	5.71	1	1	Actinobacteria	Actinobacteria	Corynebacteriales	Mycobacteriaceae	Mycobacterium
Otu000650	decreasing	62.29	0.012	3.58	0.996	0.968	Bacteroidetes	Bacteroidia	Chitinophagales	Chitinophagaceae
Otu000655	decreasing	63.41	0.004	3.6	0.998	0.964	Actinobacteria	Thermoleophilia	Gaiellales		Conexibacter
Otu000656	decreasing	69.09	0.004	4.55	0.998	1	Acidobacteria	Subgroup_6
Otu000660	decreasing	83.22	0.004	6.39	1	1	Proteobacteria	Deltaproteobacteria	Myxococcales	Archangiaceae	Anaeromyxobacter
Otu000661	decreasing	72.27	0.012	3.9	1	0.994	Acidobacteria	Blastocatellia_0001001-H03
Otu000662	decreasing	70.61	0.008	3.74	0.982	0.95	Acidobacteria	Acidobacteriia	Acidobacteriales	Acidobacteriaceae	Acidobacterium
Otu000664	decreasing	63.64	0.004	5.96	1	0.996	Verrucomicrobia	Verrucomicrobiae	Chthoniobacterales	Chthoniobacteraceae	Candidatus_Udaeobacter
Otu000670	decreasing	58.1	0.004	4.25	1	0.986	Bacteroidetes	Bacteroidia	Chitinophagales	Saprospiraceae
Otu000677	decreasing	69.29	0.004	5.6	0.994	0.988	Proteobacteria	Gammaproteobacteria	Betaproteobacteriales	Nitrosomonadaceae	Ellin6067
Otu000678	decreasing	91.61	0.004	5.67	1	1	Planctomycetes	Planctomycetacia	Isosphaerales	Isosphaeraceae	Aquisphaera
Otu000687	decreasing	84.47	0.004	6.05	1	1	Proteobacteria	Deltaproteobacteria	Desulfuromonadales	Geobacteraceae	Geobacter
Otu000688	decreasing	84.57	0.004	5	1	0.996	Proteobacteria	Deltaproteobacteria	Desulfuromonadales	Geobacteraceae	Geobacter
Otu000691	decreasing	73.03	0.004	3.94	1	0.99	Acidobacteria	Subgroup_22
Otu000692	decreasing	68.6	0.008	3.46	0.98	0.958	Gemmatimonadetes	Gemmatimonadetes_Gemmatimonadetes	Gemmatimonadales	Gemmatimonadaceae	Gemmatimonas
Otu000693	decreasing	95.75	0.004	6.86	1	1	Actinobacteria	Actinobacteria	Corynebacteriales	Mycobacteriaceae	Mycobacterium
Otu000704	decreasing	78.66	0.004	6.2	1	0.994	Verrucomicrobia	Verrucomicrobiae	Pedosphaerales	Pedosphaeraceae	ADurb.Bin063-1
Otu000711	decreasing	71.22	0.004	6.08	1	0.994	Actinobacteria	Actinobacteria	Frankiales	Frankiaceae	Jatrophihabitans
Otu000712	decreasing	82.01	0.004	5.56	1	1	Proteobacteria	Alphaproteobacteria	Elsterales
Otu000723	decreasing	75.08	0.004	4.72	0.998	0.982	Bacteroidetes	Bacteroidia	Cytophagales	Microscillaceae
Otu000734	decreasing	75.47	0.004	5.44	1	0.998	Proteobacteria	Deltaproteobacteria	Desulfuromonadales	Geobacteraceae	Geobacter
Otu000735	decreasing	57.26	0.004	4.54	0.994	0.984	Proteobacteria	Alphaproteobacteria	Rhizobiales	Rhodomicrobiaceae	Rhodomicrobium
Otu000737	decreasing	65.1	0.004	4.88	0.998	0.99	Acidobacteria	Acidobacteriia	Subgroup_2
Otu000739	decreasing	63.51	0.008	4.69	1	0.984	Acidobacteria	unclassified
Otu000740	decreasing	51.93	0.008	4.12	0.996	0.952	Acidobacteria	Blastocatellia_0001001-H03
Otu000746	decreasing	61.34	0.004	3.67	0.998	0.97	Acidobacteria	Acidobacteriia	Solibacterales
Otu000764	decreasing	74.59	0.012	4.51	0.998	0.952	Acidobacteria	Acidobacteriia	Subgroup_2
Otu000770	decreasing	87.5	0.004	4.2	0.978	0.954	Proteobacteria	Alphaproteobacteria	Acetobacterales	Acetobacteraceae
Otu000784	decreasing	79.66	0.004	4.05	0.986	0.972	Proteobacteria	Deltaproteobacteria	Myxococcales	BIrii41
Otu000793	decreasing	60.82	0.004	3.53	0.996	0.954	Proteobacteria	Gammaproteobacteria	Betaproteobacteriales	SC-I-84
Otu000795	decreasing	89.25	0.004	6.76	1	1	Proteobacteria	Alphaproteobacteria	Rhizobiales	Xanthobacteraceae
Otu000798	decreasing	82.13	0.004	6.66	1	1	Gemmatimonadetes	Gemmatimonadetes_Gemmatimonadetes	Gemmatimonadales	Gemmatimonadaceae
Otu000799	decreasing	82.1	0.004	3.89	0.994	0.954	Acidobacteria	Acidobacteriia	Solibacterales	Solibacteraceae	Solibacter
Otu000803	decreasing	64.29	0.004	3.83	0.996	0.958	Actinobacteria	Actinobacteria	Corynebacteriales	Mycobacteriaceae	Mycobacterium
Otu000811	decreasing	89.57	0.004	5.47	1	1	Proteobacteria	Alphaproteobacteria	Elsterales
Otu000826	decreasing	69.35	0.004	3.69	0.996	0.966	Proteobacteria	Gammaproteobacteria	Incertae_Sedis		Sedis
Otu000830	decreasing	83.96	0.004	4.87	1	0.998	Actinobacteria	Actinobacteria	Corynebacteriales	Mycobacteriaceae	Mycobacterium
Otu000839	decreasing	91.42	0.004	7.05	1	1	Acidobacteria	Acidobacteriia	Acidobacteriales	Acidobacteriaceae	Acidobacteria
Otu000849	decreasing	64.76	0.004	3.66	0.99	0.958	Proteobacteria	Alphaproteobacteria	Caulobacterales	Caulobacteraceae	Phenylobacterium
Otu000862	decreasing	72.03	0.004	5.89	1	0.996	Bacteroidetes	Bacteroidia	Cytophagales	Microscillaceae
Otu000867	decreasing	83.65	0.004	5.37	0.998	0.982	Proteobacteria	Alphaproteobacteria	Caulobacterales	Caulobacteraceae	Phenylobacterium
Otu000871	decreasing	73.68	0.004	4.29	0.996	0.984	Actinobacteria	Acidimicrobiia	IMCC26256
Otu000874	decreasing	91.65	0.004	6.05	0.998	0.998	Acidobacteria	unclassified
Otu000877	decreasing	80.55	0.004	5.69	1	1	Proteobacteria	Gammaproteobacteria	Betaproteobacteriales	SC-I-84
Otu000882	decreasing	66.67	0.004	6.77	1	0.984	Proteobacteria	Alphaproteobacteria	Acetobacterales	Acetobacteraceae
Otu000892	decreasing	77.59	0.004	5.96	1	1	Proteobacteria	Gammaproteobacteria	Betaproteobacteriales	A21b
Otu000894	decreasing	83.58	0.004	7.18	1	1	Bacteroidetes	Bacteroidia	Chitinophagales	Chitinophagaceae
Otu000895	decreasing	87.35	0.004	6.01	1	1	Actinobacteria	Thermoleophilia	Gaiellales
Otu000896	decreasing	83.55	0.004	5.84	1	1	Actinobacteria	Actinobacteria	Corynebacteriales	Mycobacteriaceae	Mycobacterium
Otu000897	decreasing	75	0.004	5.92	1	1	Firmicutes	Clostridia	Clostridiales	Ruminococcaceae
Otu000903	decreasing	86.24	0.004	4.95	1	1	Bacteroidetes	Bacteroidia	Chitinophagales	Chitinophagaceae
Otu000907	decreasing	79.03	0.004	5.1	0.998	0.998	Acidobacteria	Subgroup_5			bacterium
Otu000909	decreasing	78.22	0.004	4.53	0.998	0.98	Proteobacteria	Gammaproteobacteria	Betaproteobacteriales	SC-I-84
Otu000925	decreasing	56.61	0.004	5.06	1	0.978	Proteobacteria	Gammaproteobacteria	Betaproteobacteriales	A21b
Otu000928	decreasing	80.24	0.004	4.28	1	1	Proteobacteria	Alphaproteobacteria	Acetobacterales	Acetobacteraceae
Otu000932	decreasing	80.27	0.004	6.19	1	1	Proteobacteria	Alphaproteobacteria	Elsterales
Otu000941	decreasing	81.6	0.004	6.12	1	1	Proteobacteria	Gammaproteobacteria	Betaproteobacteriales	Nitrosomonadaceae	Ellin6067
Otu000943	decreasing	86.31	0.004	7.34	1	1	Gemmatimonadetes	Gemmatimonadetes_Gemmatimonadetes	Gemmatimonadales	Gemmatimonadaceae	Gemmatimonas
Otu000944	decreasing	80.95	0.004	5.18	1	0.996	Nitrospirae	Nitrospira	Nitrospirales	Nitrospiraceae	Nitrospira
Otu000952	decreasing	73.77	0.004	6.17	1	1	Actinobacteria	Thermoleophilia	Gaiellales
Otu000955	decreasing	54.79	0.004	4.44	0.998	0.988	Verrucomicrobia	Verrucomicrobiae	Chthoniobacterales	Chthoniobacteraceae	Candidatus_Udaeobacter
Otu000970	decreasing	78.11	0.004	5.39	1	1	Acidobacteria	Acidobacteriia	Solibacterales
Otu000971	decreasing	57.14	0.004	4.41	1	0.992	Proteobacteria	Gammaproteobacteria	Betaproteobacteriales	A21b
Otu000984	decreasing	76.43	0.004	4.65	1	0.998	Proteobacteria	Gammaproteobacteria	Betaproteobacteriales	Nitrosomonadaceae	GOUTA6
Otu001008	decreasing	65.12	0.004	3.92	0.984	0.95	Actinobacteria	Thermoleophilia	Gaiellales
Otu001009	decreasing	64.57	0.004	3.98	0.97	0.976	Proteobacteria	Gammaproteobacteria	Betaproteobacteriales	Nitrosomonadaceae	Ellin6067
Otu001015	decreasing	95.83	0.004	5.69	1	1	Chloroflexi	Ktedonobacteria	Ktedonobacterales	Ktedonobacteraceae
Otu001017	decreasing	49.9	0.004	4.41	0.994	0.962	Verrucomicrobia	Verrucomicrobiae	Chthoniobacterales	Chthoniobacteraceae	Candidatus_Udaeobacter
Otu001020	decreasing	58.82	0.008	4.49	0.99	0.994	Acidobacteria	Subgroup_5
Otu001021	decreasing	79.88	0.004	5.13	1	1	Proteobacteria	Deltaproteobacteria	Myxococcales	Haliangiaceae	Haliangium
Otu001022	decreasing	64.59	0.004	3.63	0.998	0.988	Bacteroidetes	Bacteroidia	Flavobacteriales	Flavobacteriaceae	Flavobacterium
Otu001027	decreasing	81.96	0.004	7.06	1	1	Bacteroidetes	Bacteroidia	Cytophagales	Microscillaceae
Otu001028	decreasing	65.74	0.004	4.74	0.986	0.984	Verrucomicrobia	Verrucomicrobiae	Chthoniobacterales	Chthoniobacteraceae	Candidatus
Otu001031	decreasing	82.06	0.004	5.51	1	1	Actinobacteria	Acidimicrobiia	IMCC26256
Otu001035	decreasing	60.05	0.004	4.23	0.99	0.952	Proteobacteria	Gammaproteobacteria	Incertae_Sedis		Sedis
Otu001052	decreasing	90.33	0.004	8.13	1	1	Acidobacteria	Acidobacteriia	Subgroup_2
Otu001056	decreasing	63.64	0.004	5.92	1	0.994	Proteobacteria	Alphaproteobacteria	Rhizobiales	Methyloligellaceae
Otu001058	decreasing	62.45	0.004	4.48	0.994	0.96	Proteobacteria	Alphaproteobacteria	Reyranellales	Reyranellaceae	Reyranella
Otu001060	decreasing	86.79	0.004	6.11	1	1	Acidobacteria	Subgroup_6
Otu001062	decreasing	78.11	0.004	4.87	1	0.99	Proteobacteria	Deltaproteobacteria	Desulfuromonadales	Geobacteraceae	Geobacter
Otu001064	decreasing	71.05	0.004	4.68	0.992	0.972	Chloroflexi	Anaerolineae	SBR1031
Otu001076	decreasing	77.32	0.004	7.57	0.998	0.95	Bacteroidetes	Bacteroidia	Chitinophagales	Chitinophagaceae
Otu001083	decreasing	80.57	0.004	4.98	0.996	0.978	Proteobacteria	Gammaproteobacteria	Betaproteobacteriales	Nitrosomonadaceae	GOUTA6
Otu001092	decreasing	70.9	0.004	6.19	1	1	Actinobacteria	Thermoleophilia	Gaiellales
Otu001093	decreasing	73.33	0.004	6.05	1	1	Proteobacteria	Deltaproteobacteria	Desulfuromonadales	Geobacteraceae	Geobacter
Otu001096	decreasing	86.24	0.004	5.56	1	1	Proteobacteria	Alphaproteobacteria	Acetobacterales	Acetobacteraceae
Otu001109	decreasing	82.64	0.004	6	1	0.998	Actinobacteria	Acidimicrobiia	IMCC26256		actinobacterium
Otu001118	decreasing	80.71	0.004	4.73	0.998	0.996	Proteobacteria	Deltaproteobacteria	Myxococcales
Otu001120	decreasing	75.9	0.004	6.07	1	0.99	Proteobacteria	Deltaproteobacteria	Desulfuromonadales	Geobacteraceae	Geobacter
Otu001121	decreasing	66.67	0.012	3.6	0.998	0.962	Proteobacteria	Alphaproteobacteria	Rhizobiales	Rhizobiales	Incertae_Sedis
Otu001122	decreasing	61.57	0.004	4.41	1	0.978	Proteobacteria	Gammaproteobacteria	Betaproteobacteriales	A21b
Otu001124	decreasing	90.5	0.004	6.07	1	1	Bacteroidetes	Bacteroidia	Sphingobacteriales	AKYH767
Otu001138	decreasing	78.58	0.004	8.33	0.998	0.964	Proteobacteria	Gammaproteobacteria	Betaproteobacteriales	Burkholderiaceae
Otu001142	decreasing	54.55	0.004	5.15	0.998	0.974	Nitrospirae	Nitrospira	Nitrospirales	Nitrospiraceae	Nitrospira
Otu001152	decreasing	75.27	0.004	5.15	1	0.998	Proteobacteria	Alphaproteobacteria	Reyranellales	Reyranellaceae	Reyranella
Otu001155	decreasing	58.22	0.004	3.99	0.984	0.984	Proteobacteria	Alphaproteobacteria	Elsterales
Otu001158	decreasing	69.42	0.004	4.38	1	0.988	Proteobacteria	Deltaproteobacteria	Desulfuromonadales	Geobacteraceae	Geobacter
Otu001165	decreasing	89.13	0.004	7.24	1	1	Acidobacteria	Acidobacteriia	Solibacterales	Solibacteraceae	Solibacter
Otu001171	decreasing	84.38	0.004	4.62	0.99	0.99	Chloroflexi	Anaerolineae	Anaerolineales	Anaerolineaceae	Anaerolinea
Otu001188	decreasing	86.5	0.004	5.82	0.994	0.972	Actinobacteria	Acidimicrobiia	IMCC26256		Acidimicrobidae
Otu001194	decreasing	63.39	0.004	5.25	1	0.988	Verrucomicrobia	Verrucomicrobiae	Chthoniobacterales	Xiphinematobacteraceae	Candidatus_Xiphinematobacter
Otu001195	decreasing	80.84	0.004	5.55	1	1	Planctomycetes	Planctomycetacia	Gemmatales	Gemmataceae
Otu001200	decreasing	74.13	0.004	4.09	0.998	0.996	Actinobacteria	Acidimicrobiia	Microtrichales
Otu001227	decreasing	51.19	0.004	4.43	1	0.98	Verrucomicrobia	Verrucomicrobiae	Pedosphaerales	Pedosphaeraceae	ADurb.Bin063-1
Otu001230	decreasing	89.89	0.004	7.09	1	1	Acidobacteria	Acidobacteriia	Subgroup_2
Otu001248	decreasing	86.31	0.004	6.86	1	1	Proteobacteria	Alphaproteobacteria	Micropepsales	Micropepsaceae
Otu001255	decreasing	81.28	0.004	5.57	1	1	Verrucomicrobia	Verrucomicrobiae	Pedosphaerales	Pedosphaeraceae	ADurb.Bin063-1
Otu001258	decreasing	69.42	0.004	4.38	0.998	0.994	Chloroflexi	Anaerolineae	Anaerolineales	Anaerolineaceae
Otu001259	decreasing	60.1	0.004	4.42	0.994	0.95	Firmicutes	Bacilli	Bacillales	Planococcaceae	Psychrobacillus	psychrodurans
Otu001261	decreasing	70.28	0.008	4.26	1	0.996	Acidobacteria	Subgroup_6
Otu001262	decreasing	83.73	0.004	4.5	0.998	0.992	Bacteroidetes	Bacteroidia	Flavobacteriales	Flavobacteriaceae	Flavobacterium
Otu001267	decreasing	69.59	0.008	3.57	0.996	0.97	Proteobacteria	Deltaproteobacteria	MBNT15		bacterium
Otu001268	decreasing	80.79	0.004	5.23	0.998	0.996	Acidobacteria	Acidobacteriia	Subgroup_2
Otu001285	decreasing	86.33	0.004	6.85	1	1	Proteobacteria	Deltaproteobacteria	Desulfarculales	Desulfarculaceae
Otu001288	decreasing	89.97	0.004	6.25	1	1	Bacteroidetes	Bacteroidia	Cytophagales	Cytophagaceae	Cytophaga	hutchinsonii
Otu001290	decreasing	73.17	0.004	5.49	1	0.978	Proteobacteria	Alphaproteobacteria	Rhizobiales	Xanthobacteraceae
Otu001294	decreasing	58.41	0.012	4.16	0.998	0.98	Actinobacteria	MB-A2-108
Otu001299	decreasing	66.47	0.004	4.62	0.994	0.968	Acidobacteria	Acidobacteriia	Subgroup_2		Holophaga
Otu001305	decreasing	66.67	0.004	5.69	1	0.998	Actinobacteria	Thermoleophilia	Gaiellales
Otu001319	decreasing	88.74	0.004	5.64	1	0.998	Acidobacteria	Acidobacteriia	Acidobacteriales
Otu001327	decreasing	80.75	0.004	6.02	1	1	Actinobacteria	Actinobacteria	Frankiales	Acidothermaceae	Acidothermus
Otu001337	decreasing	54.55	0.004	5.87	0.998	0.968	Bacteroidetes	Bacteroidia	Chitinophagales	Chitinophagaceae
Otu001351	decreasing	85.95	0.004	7.06	1	1	Verrucomicrobia	Verrucomicrobiae	Pedosphaerales	Pedosphaeraceae	ADurb.Bin063-1
Otu001354	decreasing	95.21	0.004	7.14	1	0.994	Actinobacteria	Thermoleophilia	Gaiellales
Otu001359	decreasing	83.16	0.004	5.3	1	1	Actinobacteria	Thermoleophilia	Gaiellales
Otu001370	decreasing	50.79	0.008	4.21	0.996	0.954	Verrucomicrobia	Verrucomicrobiae	Chthoniobacterales	Xiphinematobacteraceae	Candidatus_Xiphinematobacter
Otu001372	decreasing	68.36	0.004	4.67	0.962	0.994	Bacteroidetes	Bacteroidia	Flavobacteriales	Flavobacteriaceae	Flavobacterium
Otu001381	decreasing	73.15	0.004	4.4	0.994	0.976	Acidobacteria	Acidobacteriia	Acidobacteriales
Otu001389	decreasing	76.22	0.004	5.17	1	0.954	Proteobacteria	Deltaproteobacteria	MBNT15		proteobacterium
Otu001391	decreasing	72.11	0.004	5.18	1	0.996	Proteobacteria	Gammaproteobacteria	Betaproteobacteriales	SC-I-84
Otu001392	decreasing	62.05	0.004	5.33	1	0.964	Acidobacteria	Subgroup_18			bacterium
Otu001395	decreasing	72.81	0.004	3.98	1	0.964	Nitrospirae	4-29-1
Otu001409	decreasing	78.26	0.004	5.33	1	0.998	Acidobacteria	Blastocatellia_bacterium_Ellin7246	bacteriumEllin7246
Otu001416	decreasing	76.71	0.004	5.24	1	1	Planctomycetes	Planctomycetacia	Gemmatales	Gemmataceae
Otu001432	decreasing	69.78	0.004	4.22	0.996	0.976	Proteobacteria	Deltaproteobacteria	Desulfobacterales	Desulfobulbaceae	Desulfobulbus
Otu001443	decreasing	76.69	0.004	4.07	1	0.992	Acidobacteria	Acidobacteriia	Solibacterales	Solibacteraceae	Solibacter
Otu001444	decreasing	66.63	0.008	4.15	1	0.988	Acidobacteria	Subgroup_6
Otu001460	decreasing	68.86	0.004	4.46	0.988	0.962	Actinobacteria	Actinobacteria	Micrococcales	Microbacteriaceae
Otu001465	decreasing	81.82	0.004	4.38	0.996	0.988	Actinobacteria	Actinobacteria	Frankiales	Sporichthyaceae
Otu001471	decreasing	75	0.004	7.15	1	0.998	Acidobacteria	Subgroup_6			bacterium
Otu001475	decreasing	65.48	0.004	6.57	1	0.994	Bacteroidetes	Bacteroidia	Chitinophagales	Chitinophagaceae
Otu001480	decreasing	80.53	0.004	6.06	1	0.988	Acidobacteria	Subgroup_17
Otu001484	decreasing	62.53	0.004	5.19	1	0.984	Acidobacteria	Subgroup_6
Otu001495	decreasing	70.94	0.004	5.21	0.998	0.996	Chloroflexi	Anaerolineae	RBG-13-54-9
Otu001497	decreasing	93.75	0.004	8.05	1	1	Planctomycetes	Planctomycetacia	Isosphaerales	Isosphaeraceae	Aquisphaera
Otu001501	decreasing	80.81	0.004	6.75	1	1	Actinobacteria	Thermoleophilia	Gaiellales
Otu001508	decreasing	65.79	0.004	4.07	1	0.986	Acidobacteria	Subgroup_6
Otu001512	decreasing	70.84	0.004	5.6	1	0.998	Acidobacteria	Acidobacteriia	Solibacterales	Solibacteraceae	Solibacter
Otu001517	decreasing	69.7	0.004	5.95	0.996	0.988	Latescibacteria	Latescibacteria_unclassified
Otu001518	decreasing	76.25	0.004	5.46	1	1	Proteobacteria	Gammaproteobacteria	Betaproteobacteriales	SC-I-84
Otu001523	decreasing	71.92	0.004	5.07	1	0.998	Actinobacteria	Thermoleophilia	Gaiellales
Otu001525	decreasing	54.41	0.004	4.58	0.994	0.966	Acidobacteria	Acidobacteriia	Acidobacteriales
Otu001534	decreasing	86.83	0.004	7.04	1	1	Actinobacteria	Thermoleophilia	Solirubrobacterales	Solirubrobacteraceae	Conexibacter
Otu001540	decreasing	69.44	0.004	4.73	1	0.988	Acidobacteria	Acidobacteriia	Acidobacteriales	Koribacteraceae	Candidatus_Koribacter
Otu001546	decreasing	86.49	0.02	3.34	1	0.986	Actinobacteria	Actinobacteria	Frankiales	Acidothermaceae	Acidothermus
Otu001549	decreasing	80.95	0.004	4.43	1	1	Actinobacteria	Acidimicrobiia	IMCC26256
Otu001553	decreasing	84.76	0.004	7.13	1	1	Actinobacteria	Acidimicrobiia	Microtrichales
Otu001557	decreasing	87.53	0.004	5.98	1	1	Actinobacteria	Acidimicrobiia	IMCC26256
Otu001561	decreasing	70.9	0.004	6.58	1	0.996	Actinobacteria	Thermoleophilia	Solirubrobacterales	Solirubrobacteraceae	Conexibacter
Otu001566	decreasing	77.9	0.004	6.41	1	0.976	Actinobacteria	Thermoleophilia	Gaiellales	Gaiellaceae	Gaiella
Otu001570	decreasing	87.84	0.004	6.35	1	1	Proteobacteria	Alphaproteobacteria	Elsterales
Otu001571	decreasing	86.65	0.004	5.18	0.986	0.972	Actinobacteria	Acidimicrobiia	Microtrichales	Ilumatobacteraceae
Otu001579	decreasing	71.92	0.004	5.14	1	0.992	Acidobacteria	Acidobacteriia	Acidobacteriales	Acidobacteriaceae	Acidobacteria
Otu001584	decreasing	92.86	0.004	6.86	1	1	Actinobacteria	Acidimicrobiia	IMCC26256		Aciditerrimonas
Otu001586	decreasing	87.9	0.004	6.87	1	1	Actinobacteria	Actinobacteria	Frankiales	Acidothermaceae	Acidothermus
Otu001594	decreasing	61.08	0.004	4.49	1	0.994	Acidobacteria	Subgroup_6
Otu001596	decreasing	69.57	0.004	4.55	1	1	Actinobacteria	Actinobacteria	Frankiales	Acidothermaceae	Acidothermus
Otu001598	decreasing	54.55	0.004	5.09	1	0.964	Acidobacteria	Acidobacteriia	Subgroup_2
Otu001604	decreasing	86.42	0.004	6.01	1	1	Actinobacteria	Actinobacteria	Frankiales	Frankiaceae	Jatrophihabitans
Otu001624	decreasing	72.12	0.004	5.04	1	0.998	Verrucomicrobia	Verrucomicrobiae	Chthoniobacterales	Xiphinematobacteraceae	Candidatus_Xiphinematobacter
Otu001630	decreasing	84.66	0.004	6.8	1	1	Actinobacteria	Actinobacteria	Frankiales	Acidothermaceae	Acidothermus
Otu001633	decreasing	90.72	0.004	7.75	1	1	Actinobacteria	Actinobacteria	Corynebacteriales	Mycobacteriaceae	Mycobacterium
Otu001641	decreasing	91.51	0.004	8.42	1	1	Gemmatimonadetes	Gemmatimonadetes_Gemmatimonadetes	Gemmatimonadales	Gemmatimonadaceae
Otu001648	decreasing	50.36	0.004	4.43	1	0.976	Proteobacteria	Deltaproteobacteria	Desulfuromonadales	Geobacteraceae	Geobacter
Otu001658	decreasing	76.57	0.004	3.79	0.998	0.99	Acidobacteria	Acidobacteriia	Solibacterales	Solibacteraceae	Solibacter
Otu001661	decreasing	86.26	0.004	7.24	1	1	Actinobacteria	Acidimicrobiia	Microtrichales	Ilumatobacteraceae	CL500-29
Otu001664	decreasing	54.55	0.004	5.54	1	0.974	Verrucomicrobia	Verrucomicrobiae	Chthoniobacterales	Chthoniobacteraceae	Candidatus_Udaeobacter
Otu001665	decreasing	61.92	0.004	5.18	0.998	0.978	Firmicutes	Bacilli	Bacillales	Paenibacillaceae	Paenibacillus
Otu001685	decreasing	52.94	0.004	3.97	1	0.976	Acidobacteria	Subgroup_6
Otu001688	decreasing	83.96	0.004	6.77	1	1	Gemmatimonadetes	Gemmatimonadetes_Gemmatimonadetes	Gemmatimonadales	Gemmatimonadaceae	Gemmatimonas
Otu001702	decreasing	70.59	0.004	5.27	1	1	Chloroflexi	Anaerolineae	RBG-13-54-9
Otu001705	decreasing	83.34	0.004	5.8	1	1	Bacteroidetes	Bacteroidia	Chitinophagales	Chitinophagaceae
Otu001717	decreasing	54.31	0.004	4.65	1	0.974	Acidobacteria	Acidobacteriia	Solibacterales
Otu001729	decreasing	62.6	0.004	5.53	1	0.99	Firmicutes	Bacilli	Bacillales	Paenibacillaceae	Paenibacillus
Otu001730	decreasing	86.52	0.004	6.45	1	0.998	Proteobacteria	Alphaproteobacteria	Caulobacterales	Caulobacteraceae
Otu001731	decreasing	89.78	0.004	7.31	1	1	Actinobacteria	Acidimicrobiia	IMCC26256		actinobacterium
Otu001746	decreasing	63.46	0.004	5.35	1	0.986	Proteobacteria	Alphaproteobacteria	Rhizobiales	Beijerinckiaceae	Methylocapsa
Otu001760	decreasing	62.92	0.004	5.03	1	1	Verrucomicrobia	Verrucomicrobiae	Chthoniobacterales	Xiphinematobacteraceae	Candidatus_Xiphinematobacter
Otu001768	decreasing	87.54	0.004	5.72	0.998	0.998	Acidobacteria	Subgroup_5
Otu001771	decreasing	83.33	0.004	6.37	1	1	Actinobacteria	MB-A2-108		Kineosporiaceae	bacterium
Otu001772	decreasing	69.4	0.004	5.87	0.998	0.992	Acidobacteria	Acidobacteriia	Acidobacteriales
Otu001773	decreasing	72.73	0.008	4.1	1	0.99	Bacteroidetes	Bacteroidia	Flavobacteriales	Flavobacteriaceae	Flavobacterium
Otu001789	decreasing	85.29	0.004	7.33	1	1	Acidobacteria	Acidobacteriia	Acidobacteriales
Otu001792	decreasing	58.82	0.004	4.69	1	0.988	Bacteroidetes	Bacteroidia	Chitinophagales	Chitinophagaceae
Otu001811	decreasing	78.18	0.004	5.29	0.998	0.992	Acidobacteria	Subgroup_6
Otu001829	decreasing	63.79	0.004	4.2	0.998	0.986	Verrucomicrobia	Verrucomicrobiae	Pedosphaerales	Pedosphaeraceae
Otu001860	decreasing	54.86	0.004	3.89	0.988	0.958	Acidobacteria	Acidobacteriia	Subgroup_2
Otu001866	decreasing	72.73	0.004	6.86	1	1	Planctomycetes	Planctomycetacia	Gemmatales	Gemmataceae
Otu001867	decreasing	80	0.004	6.82	1	1	Bacteroidetes	Bacteroidia	Flavobacteriales	Flavobacteriaceae	Flavobacterium
Otu001869	decreasing	57.14	0.004	3.61	0.998	0.992	Acidobacteria	Acidobacteriia	Acidobacteriales
Otu001874	decreasing	78.34	0.008	3.96	1	0.988	Acidobacteria	Subgroup_6
Otu001881	decreasing	68.68	0.004	4.51	0.998	0.972	Acidobacteria	Acidobacteriia	Acidobacteriales	Acidobacteriaceae
Otu001896	decreasing	85.85	0.004	7.47	1	1	Bacteroidetes	Bacteroidia	Cytophagales	Microscillaceae
Otu001915	decreasing	76.89	0.004	3.79	0.998	0.984	Proteobacteria	Alphaproteobacteria	Rhizobiales	Xanthobacteraceae	Pseudolabrys
Otu001917	decreasing	55.39	0.004	5.12	0.99	0.952	Acidobacteria	Acidobacteriia	Solibacterales	Solibacteraceae	Solibacter
Otu001929	decreasing	54.55	0.008	4.81	1	0.98	Acidobacteria	Holophagae	Subgroup_7		Desulfovirga
Otu001936	decreasing	80.04	0.004	5.02	0.978	0.958	Acidobacteria	Thermoanaerobaculia	Thermoanaerobaculales	Thermoanaerobaculaceae	Subgroup_10
Otu001946	decreasing	67.41	0.012	4.01	0.998	0.978	Actinobacteria	Acidimicrobiia	IMCC26256		Acidimicrobiales
Otu001949	decreasing	66.71	0.004	5.39	1	0.998	Actinobacteria	Thermoleophilia	Gaiellales		Conexibacter
Otu001951	decreasing	87.1	0.004	6.39	1	1	Acidobacteria	Subgroup_5
Otu001961	decreasing	62.34	0.008	3.89	1	0.972	Actinobacteria	Actinobacteria	Frankiales	Acidothermaceae	Acidothermus	Actinoallomurus
Otu001968	decreasing	74.49	0.004	5.34	1	0.998	Actinobacteria	Acidimicrobiia	Microtrichales	Iamiaceae	Iamia
Otu001972	decreasing	75.71	0.004	4.27	0.996	0.982	Acidobacteria	Acidobacteriia	Subgroup_2
Otu001974	decreasing	83.41	0.004	5.66	0.998	0.974	Proteobacteria	Gammaproteobacteria	Betaproteobacteriales	Nitrosomonadaceae	Ellin6067
Otu001980	decreasing	84.29	0.004	4.79	0.998	0.972	Verrucomicrobia	Verrucomicrobiae	Pedosphaerales	Pedosphaeraceae
Otu001982	decreasing	88.22	0.004	6.81	1	1	Proteobacteria	Gammaproteobacteria	Betaproteobacteriales	SC-I-84
Otu001989	decreasing	63.47	0.004	4.29	0.998	0.984	Verrucomicrobia	Verrucomicrobiae	Chthoniobacterales	Xiphinematobacteraceae	Candidatus_Xiphinematobacter
Otu001993	decreasing	84.94	0.004	5.61	0.998	0.996	Acidobacteria	Subgroup_6			Acidobacteria
Otu001999	decreasing	62.98	0.004	5.44	1	0.988	Verrucomicrobia	Verrucomicrobiae	Pedosphaerales	Pedosphaeraceae
Otu002008	decreasing	75.75	0.004	4.05	1	0.986	Bacteroidetes	Bacteroidia	Sphingobacteriales	env.OPS
Otu002017	decreasing	88.24	0.004	8	1	1	Proteobacteria	Alphaproteobacteria	Caulobacterales	Caulobacteraceae	Phenylobacterium
Otu002023	decreasing	54.55	0.004	5.47	0.998	0.972	Proteobacteria	Alphaproteobacteria	Rhizobiales	Xanthobacteraceae
Otu002027	decreasing	72.4	0.004	6.45	1	0.996	Planctomycetes	Planctomycetacia	Gemmatales	Gemmataceae
Otu002029	decreasing	54.1	0.004	4.6	1	0.966	Actinobacteria	Actinobacteria	Frankiales	Acidothermaceae	Acidothermus
Otu002042	decreasing	80.09	0.004	6.49	1	0.998	Proteobacteria	Alphaproteobacteria	Rhizobiales	Xanthobacteraceae
Otu002043	decreasing	55.56	0.004	6.03	0.992	0.956	Proteobacteria	Gammaproteobacteria	Betaproteobacteriales	SC-I-84
Otu002044	decreasing	93.14	0.004	6.33	1	0.996	Proteobacteria	Gammaproteobacteria	Steroidobacterales	Steroidobacteraceae
Otu002049	decreasing	65.82	0.004	5.6	1	0.994	Acidobacteria	Acidobacteriia	Acidobacteriales	Acidobacteriaceae	Acidobacterium
Otu002055	decreasing	86.69	0.004	4.73	0.998	0.982	Actinobacteria	Thermoleophilia	Gaiellales
Otu002061	decreasing	66.67	0.012	3.41	0.994	0.974	Proteobacteria	Gammaproteobacteria	Betaproteobacteriales	Nitrosomonadaceae	MND1
Otu002081	decreasing	55.56	0.004	6.38	1	0.95	Acidobacteria	Acidobacteriia	Acidobacteriales
Otu002085	decreasing	65.88	0.004	6.24	1	0.994	Chloroflexi	Ktedonobacteria	Ktedonobacterales	Ktedonobacteraceae	HSB_OF53-F07
Otu002098	decreasing	80.73	0.004	5.84	1	1	Actinobacteria	Acidimicrobiia	IMCC26256
Otu002112	decreasing	72.04	0.004	5.27	1	0.994	Verrucomicrobia	Verrucomicrobiae	Pedosphaerales	Pedosphaeraceae	ADurb.Bin063-1
Otu002116	decreasing	73.09	0.004	5.23	0.998	0.992	Acidobacteria	Holophagae	Subgroup_7
Otu002118	decreasing	93.07	0.004	6.07	1	0.996	Acidobacteria	Subgroup_6
Otu002121	decreasing	53.99	0.004	4.02	1	0.978	Verrucomicrobia	Verrucomicrobiae	Chthoniobacterales	Chthoniobacteraceae	Candidatus_Udaeobacter
Otu002122	decreasing	81.37	0.004	7.15	1	1	Actinobacteria	Actinobacteria	Corynebacteriales	Mycobacteriaceae	Mycobacterium
Otu002125	decreasing	64.79	0.004	4.43	0.998	0.978	Latescibacteria	Latescibacteria_uncultured_bacterium	bacterium
Otu002126	decreasing	69.01	0.004	5.23	1	0.99	Actinobacteria	Actinobacteria	Catenulisporales	Catenulisporaceae	Catenulispora
Otu002127	decreasing	77.96	0.004	6.56	1	1	Acidobacteria	Subgroup_11
Otu002129	decreasing	69.34	0.004	5.42	1	0.998	Actinobacteria	MB-A2-108
Otu002145	decreasing	63.33	0.004	4.41	1	0.962	Bacteroidetes	Bacteroidia	Chitinophagales	Chitinophagaceae
Otu002146	decreasing	92.65	0.004	6.69	0.998	0.986	Actinobacteria	Acidimicrobiia	Microtrichales	Ilumatobacteraceae
Otu002147	decreasing	80.15	0.004	6.18	1	0.998	Actinobacteria	Acidimicrobiia	IMCC26256
Otu002150	decreasing	73.73	0.004	4.8	1	0.996	Acidobacteria	Acidobacteriia	Acidobacteriales
Otu002157	decreasing	73.24	0.004	4.24	1	0.994	Acidobacteria	Acidobacteriia	Solibacterales
Otu002160	decreasing	75.29	0.008	5.58	1	1	Proteobacteria	Alphaproteobacteria	Caulobacterales	Caulobacteraceae
Otu002162	decreasing	94.12	0.004	8.28	1	1	Chloroflexi	JG30-KF-CM66		Caldilinea	sp.
Otu002179	decreasing	64.16	0.004	6.15	1	0.994	Proteobacteria	Gammaproteobacteria	Steroidobacterales	Steroidobacteraceae
Otu002181	decreasing	70.7	0.004	6.04	1	0.994	Acidobacteria	Subgroup_6
Otu002190	decreasing	63.64	0.004	6.24	1	0.992	Verrucomicrobia	Verrucomicrobiae	Chthoniobacterales	Chthoniobacteraceae	Candidatus_Udaeobacter
Otu002204	decreasing	79.83	0.004	4.37	1	0.984	Bacteroidetes	Bacteroidia	Chitinophagales	Chitinophagaceae
Otu002208	decreasing	68.07	0.004	4.69	1	0.996	Proteobacteria	Deltaproteobacteria	Desulfuromonadales	Geobacteraceae	Geobacter
Otu002226	decreasing	59.67	0.004	3.87	0.996	0.986	Proteobacteria	Deltaproteobacteria	Desulfarculales	Desulfarculaceae
Otu002228	decreasing	60.62	0.004	4.8	1	0.988	Proteobacteria	Alphaproteobacteria	Rhizobiales	Xanthobacteraceae
Otu002244	decreasing	70.85	0.008	3.98	0.996	0.98	Acidobacteria	Acidobacteriia	Acidobacteriales	Koribacteraceae	Candidatus_Koribacter
Otu002250	decreasing	100	0.004	7.91	1	1	Proteobacteria	Deltaproteobacteria	Myxococcales	Phaselicystidaceae	Phaselicystis	byssovorax
Otu002253	decreasing	61.89	0.008	3.59	0.998	0.976	Acidobacteria	Subgroup_15			bacterium
Otu002262	decreasing	68.17	0.004	4.83	0.992	0.97	Acidobacteria	Holophagae	Subgroup_7
Otu002263	decreasing	69.11	0.004	4.85	0.996	0.976	Acidobacteria	Subgroup_22
Otu002274	decreasing	94.36	0.004	7.82	1	1	Gemmatimonadetes	Gemmatimonadetes_Gemmatimonadetes	Gemmatimonadales	Gemmatimonadaceae	Gemmatimonas
Otu002286	decreasing	60	0.004	5.14	1	0.992	Acidobacteria	Holophagae	Subgroup_7
Otu002296	decreasing	49.9	0.008	3.83	0.994	0.958	Acidobacteria	Acidobacteriia	Solibacterales
Otu002301	decreasing	63.64	0.004	6.32	1	0.994	Proteobacteria	Gammaproteobacteria	Betaproteobacteriales	Nitrosomonadaceae	MND1
Otu002306	decreasing	54.2	0.004	4.6	0.992	0.962	Proteobacteria	Alphaproteobacteria	Holosporales	Holosporaceae
Otu002327	decreasing	64.03	0.004	4.57	0.992	0.958	Proteobacteria	Gammaproteobacteria	Betaproteobacteriales	Burkholderiaceae
Otu002336	decreasing	79.01	0.004	5.92	0.996	0.99	Verrucomicrobia	Verrucomicrobiae	Pedosphaerales	Pedosphaeraceae
Otu002342	decreasing	80	0.004	6.46	1	1	Actinobacteria	Actinobacteria	Frankiales	Acidothermaceae	Acidothermus
Otu002351	decreasing	63.25	0.004	4.81	0.998	0.976	Proteobacteria	Alphaproteobacteria	Elsterales
Otu002354	decreasing	95.92	0.004	7.06	1	1	Acidobacteria	Acidobacteriia	Acidobacteriales	Acidobacteriaceae	Acidobacteria
Otu002359	decreasing	62.77	0.004	5.55	1	0.99	Proteobacteria	Gammaproteobacteria	Xanthomonadales	Rhodanobacteraceae	Rhodanobacter
Otu002367	decreasing	64.71	0.004	4.46	1	0.992	Acidobacteria	Subgroup_6
Otu002377	decreasing	82.4	0.004	5.67	1	1	Actinobacteria	Acidimicrobiia	IMCC26256		Ferrimicrobium
Otu002389	decreasing	76.04	0.004	4.48	0.998	0.99	Verrucomicrobia	Verrucomicrobiae	Pedosphaerales	Pedosphaeraceae
Otu002395	decreasing	81.21	0.004	5.87	0.998	0.992	Acidobacteria	Subgroup_6
Otu002400	decreasing	71.3	0.004	6.86	1	0.996	Actinobacteria	Acidimicrobiia			Ferrimicrobium
Otu002402	decreasing	70.45	0.004	6.07	1	1	Bacteroidetes	Bacteroidia	Chitinophagales	Chitinophagaceae	Parafilimonas
Otu002413	decreasing	55.63	0.012	4.22	0.992	0.95	Acidobacteria	Subgroup_6
Otu002415	decreasing	79.91	0.004	5.33	1	1	Proteobacteria	Alphaproteobacteria	Rhizobiales	Xanthobacteraceae	Rhodoplanes
Otu002417	decreasing	83.96	0.004	6.58	1	1	Gemmatimonadetes	Gemmatimonadetes_Gemmatimonadetes	Gemmatimonadales	Gemmatimonadaceae	Gemmatimonas
Otu002422	decreasing	70.59	0.004	4.91	0.998	1	Rokubacteria	Rokubacteria_NC10	Rokubacteriales		bacterium
Otu002426	decreasing	65.99	0.004	4.4	0.998	0.98	Bacteroidetes	Bacteroidia	Cytophagales	Microscillaceae
Otu002437	decreasing	87.71	0.004	6.93	1	0.996	Proteobacteria	Gammaproteobacteria	Betaproteobacteriales	Burkholderiaceae
Otu002453	decreasing	92.63	0.004	7.17	1	0.994	Acidobacteria	Subgroup_6
Otu002459	decreasing	60.49	0.008	3.85	0.994	0.96	Proteobacteria	Deltaproteobacteria
Otu002468	decreasing	72.91	0.004	6.55	1	1	Verrucomicrobia	Verrucomicrobiae	Pedosphaerales	Pedosphaeraceae
Otu002469	decreasing	63.64	0.004	6.01	1	0.992	Verrucomicrobia	Verrucomicrobiae	Chthoniobacterales	Chthoniobacteraceae	Candidatus_Udaeobacter
Otu002474	decreasing	65.04	0.004	5.69	0.998	0.968	Actinobacteria	Actinobacteria	Corynebacteriales	Mycobacteriaceae	Mycobacterium
Otu002480	decreasing	58.82	0.004	4.29	1	0.986	Proteobacteria	Alphaproteobacteria	Rhizobiales	Xanthobacteraceae
Otu002488	decreasing	86.27	0.004	7.19	1	1	Proteobacteria	Deltaproteobacteria	NB1-j		bacterium
Otu002492	decreasing	64.29	0.004	4.59	1	0.996	Actinobacteria	Actinobacteria	Frankiales	Acidothermaceae	Acidothermus
Otu002494	decreasing	72.91	0.004	4.84	1	0.986	Proteobacteria	Alphaproteobacteria	Rhizobiales	Beijerinckiaceae	Rhodoblastus
Otu002497	decreasing	73.78	0.004	5.16	1	0.978	Chloroflexi	Anaerolineae	SBR1031
Otu002501	decreasing	60.32	0.004	3.84	0.99	0.974	Gemmatimonadetes	Gemmatimonadetes_Gemmatimonadetes	Gemmatimonadales	Gemmatimonadaceae	Gemmatimonas
Otu002503	decreasing	75.97	0.004	6.28	1	0.978	Verrucomicrobia	Verrucomicrobiae	Pedosphaerales	Pedosphaeraceae
Otu002512	decreasing	74.58	0.004	5.33	1	0.992	Actinobacteria	Thermoleophilia	Gaiellales
Otu002522	decreasing	67.5	0.004	4.17	0.998	0.986	Verrucomicrobia	Verrucomicrobiae	Opitutales	Opitutaceae	Lacunisphaera
Otu002541	decreasing	58.82	0.016	4.01	0.992	0.962	Actinobacteria	Thermoleophilia	Solirubrobacterales	67-14
Otu002546	decreasing	74.05	0.004	4.82	0.992	0.958	Planctomycetes	Planctomycetacia	Isosphaerales	Isosphaeraceae	Aquisphaera
Otu002548	decreasing	65.77	0.004	5.43	0.998	0.976	Verrucomicrobia	Verrucomicrobiae	Pedosphaerales	Pedosphaeraceae	ADurb.Bin063-1
Otu002549	decreasing	50.18	0.004	4.99	1	0.978	Actinobacteria	Acidimicrobiia	IMCC26256		Acidothermaceae
Otu002552	decreasing	69.75	0.004	4.85	0.994	0.976	Acidobacteria	Subgroup_22
Otu002555	decreasing	70.79	0.004	5.27	1	1	Proteobacteria	Alphaproteobacteria	Elsterales
Otu002565	decreasing	63.32	0.004	5.72	0.998	0.996	Acidobacteria	Holophagae	Subgroup_7
Otu002566	decreasing	83.03	0.004	5.23	1	1	Proteobacteria	Deltaproteobacteria	Myxococcales	Haliangiaceae	Haliangium
Otu002567	decreasing	63.38	0.016	3.27	0.984	0.95	Proteobacteria	Deltaproteobacteria	Myxococcales	BIrii41
Otu002570	decreasing	70.16	0.004	4.56	0.996	0.996	Acidobacteria	Acidobacteriia	Solibacterales	Solibacteraceae	Solibacter
Otu002571	decreasing	68.07	0.004	4.6	1	0.992	Verrucomicrobia	Verrucomicrobiae	Chthoniobacterales	Chthoniobacteraceae	Candidatus_Udaeobacter
Otu002575	decreasing	79.68	0.004	6.66	1	0.99	Actinobacteria	Acidimicrobiia			forest
Otu002577	decreasing	71.84	0.008	5.55	1	0.998	Chloroflexi	TK10		Dehalogenimonas	Dehalogenimonas
Otu002588	decreasing	67.46	0.008	4.41	0.996	0.96	Verrucomicrobia	Verrucomicrobiae	Pedosphaerales	Pedosphaeraceae
Otu002594	decreasing	63.64	0.004	6.22	1	0.994	Nitrospirae	Nitrospira	Nitrospirales	Nitrospiraceae	Nitrospira
Otu002597	decreasing	79.52	0.004	5.13	0.998	0.992	Verrucomicrobia	Verrucomicrobiae	Pedosphaerales	Pedosphaeraceae
Otu002607	decreasing	63.94	0.008	3.86	1	0.98	Acidobacteria	unclassified
Otu002609	decreasing	97.01	0.004	8.95	1	1	Actinobacteria	Thermoleophilia	Solirubrobacterales	Solirubrobacteraceae	Conexibacter
Otu002625	decreasing	73.68	0.004	6.47	1	0.992	Acidobacteria	Subgroup_6
Otu002644	decreasing	65.08	0.004	4.93	1	0.996	Proteobacteria	Alphaproteobacteria	Elsterales
Otu002647	decreasing	58.96	0.004	4.45	0.998	0.962	Verrucomicrobia	Verrucomicrobiae	Chthoniobacterales	Chthoniobacteraceae	Candidatus_Udaeobacter
Otu002649	decreasing	80	0.004	5.51	1	1	Verrucomicrobia	Verrucomicrobiae	Pedosphaerales	Pedosphaeraceae	ADurb.Bin063-1
Otu002672	decreasing	60.87	0.004	5.14	1	0.988	Acidobacteria	Acidobacteriia	Solibacterales	Solibacteraceae	Acidobacteria
Otu002673	decreasing	54.83	0.004	4.84	1	0.976	Proteobacteria	Alphaproteobacteria	Rhizobiales	Beijerinckiaceae	Roseiarcus
Otu002678	decreasing	63.64	0.004	6.2	1	0.994	Proteobacteria	Deltaproteobacteria	Myxococcales	Haliangiaceae	Haliangium
Otu002691	decreasing	75.08	0.004	5.73	1	0.986	Actinobacteria	Thermoleophilia	Solirubrobacterales	Solirubrobacteraceae	Conexibacter
Otu002716	decreasing	80.17	0.004	6.65	1	1	Cyanobacteria	Cyanobacteria_Melainabacteria	Obscuribacterales		bacterium
Otu002718	decreasing	73.49	0.004	6.02	1	0.996	Acidobacteria	Subgroup_5
Otu002722	decreasing	65.21	0.004	6.49	1	0.996	Proteobacteria	Alphaproteobacteria	Elsterales
Otu002730	decreasing	53.63	0.004	4.93	1	0.978	Proteobacteria	Gammaproteobacteria	Betaproteobacteriales	Nitrosomonadaceae	Ellin6067
Otu002736	decreasing	61.5	0.004	5.49	0.996	0.972	Proteobacteria	Deltaproteobacteria	Myxococcales	Haliangiaceae	Haliangium
Otu002737	decreasing	62.54	0.004	5.55	0.998	0.988	Actinobacteria	Thermoleophilia	Gaiellales		Ellin6517
Otu002766	decreasing	81.25	0.004	7.15	1	1	Proteobacteria	Deltaproteobacteria	Desulfarculales	Desulfarculaceae
Otu002768	decreasing	77.81	0.004	6.01	1	0.994	Firmicutes	Bacilli	Bacillales	Thermoactinomycetaceae	Geothermomicrobium
Otu002772	decreasing	81.52	0.004	5.79	1	1	Bacteroidetes	Bacteroidia	Chitinophagales	Chitinophagaceae
Otu002773	decreasing	63.25	0.004	5.63	0.998	0.988	Actinobacteria	Actinobacteria	Corynebacteriales	Mycobacteriaceae	Mycobacterium
Otu002777	decreasing	62.17	0.004	5.13	1	0.982	Verrucomicrobia	Verrucomicrobiae	Pedosphaerales	Pedosphaeraceae
Otu002781	decreasing	60	0.004	5.19	1	0.99	Acidobacteria	Blastocatellia_Acidobacteriales_bacterium	Acidobacteriales	bacterium
Otu002792	decreasing	60	0.004	4.88	1	0.996	Proteobacteria	Deltaproteobacteria	Myxococcales	Haliangiaceae	Haliangium
Otu002794	decreasing	73.33	0.004	6.03	1	1	Verrucomicrobia	Verrucomicrobiae	Pedosphaerales	Pedosphaeraceae	ADurb.Bin063-1
Otu002814	decreasing	66.41	0.004	5.76	1	0.994	Acidobacteria	Acidobacteriia	Solibacterales	Solibacteraceae	Solibacter
Otu002815	decreasing	65.85	0.004	4.48	1	1	Actinobacteria	Thermoleophilia	Gaiellales		Ellin6515
Otu002829	decreasing	70.66	0.004	5.11	0.992	0.966	Acidobacteria	Subgroup_6			bacterium
Otu002842	decreasing	64.93	0.004	3.67	0.996	0.952	Actinobacteria	Thermoleophilia	Gaiellales
Otu002860	decreasing	60.28	0.008	4.5	1	0.966	Proteobacteria	Deltaproteobacteria	Desulfuromonadales	Geobacteraceae	Geobacter
Otu002865	decreasing	90.57	0.004	5.4	0.994	0.972	Verrucomicrobia	Verrucomicrobiae	Opitutales	Opitutaceae	Lacunisphaera
Otu002873	decreasing	80	0.004	6.13	1	1	Acidobacteria	Acidobacteriia	Acidobacteriales
Otu002879	decreasing	65.99	0.004	4.72	0.998	0.99	Proteobacteria	Gammaproteobacteria	CCD24
Otu002892	decreasing	66.67	0.004	6.14	1	0.984	Actinobacteria	Actinobacteria	Frankiales	Acidothermaceae	Acidothermus
Otu002893	decreasing	54.55	0.004	5.77	0.998	0.974	Proteobacteria	Alphaproteobacteria	Elsterales
Otu002897	decreasing	78.72	0.004	5.38	1	0.988	Chloroflexi	Dehalococcoidia	FW22		bacterium
Otu002904	decreasing	53.34	0.004	5.48	0.996	0.95	Proteobacteria	Deltaproteobacteria	Desulfuromonadales	Geobacteraceae	Geobacter
Otu002908	decreasing	78.48	0.004	5.66	1	0.996	Proteobacteria	Alphaproteobacteria	Rhizobiales	Xanthobacteraceae
Otu002921	decreasing	63.64	0.004	6.13	1	0.994	Verrucomicrobia	Verrucomicrobiae	Pedosphaerales	Pedosphaeraceae
Otu002949	decreasing	63.7	0.004	4.55	1	0.996	Proteobacteria	Deltaproteobacteria	Myxococcales	Haliangiaceae	Haliangium
Otu002951	decreasing	57.57	0.008	4.08	1	0.976	Verrucomicrobia	Verrucomicrobiae	Pedosphaerales	Pedosphaeraceae	Ellin516
Otu002962	decreasing	70.92	0.004	6.26	1	0.998	Proteobacteria	Alphaproteobacteria	Rhizobiales	Rhizobiaceae	Allorhizobium-Neorhizobium-Pararhizobium-Rhizobium
Otu002977	decreasing	53.29	0.004	4.65	1	0.98	Proteobacteria	Alphaproteobacteria	Rhizobiales	Xanthobacteraceae
Otu002993	decreasing	57.14	0.008	3.71	1	0.974	Proteobacteria	Gammaproteobacteria	Betaproteobacteriales	A21b
Otu002997	decreasing	75.99	0.004	5.79	1	0.98	Verrucomicrobia	Verrucomicrobiae	Chthoniobacterales	Chthoniobacteraceae	Candidatus_Udaeobacter
Otu003001	decreasing	60	0.004	4.85	1	0.992	Acidobacteria	Subgroup_6
Otu003019	decreasing	97.46	0.004	6.16	1	0.996	Verrucomicrobia	Verrucomicrobiae	Chthoniobacterales	Chthoniobacteraceae	Candidatus_Udaeobacter
Otu003023	decreasing	81.06	0.004	7.58	1	1	Actinobacteria	Thermoleophilia	Gaiellales
Otu003029	decreasing	90.47	0.004	8.31	1	1	Proteobacteria	Gammaproteobacteria	Betaproteobacteriales	A21b
Otu003033	decreasing	63.16	0.004	5.14	1	0.984	Proteobacteria	Alphaproteobacteria	Rhizobiales	Xanthobacteraceae	GAS113
Otu003041	decreasing	70.59	0.004	6.02	1	1	Chloroflexi	KD4-96
Otu003042	decreasing	66.69	0.004	4.68	0.996	0.98	Proteobacteria	Gammaproteobacteria	Incertae_Sedis		Sedis
Otu003046	decreasing	88.56	0.004	6.05	1	1	Proteobacteria	Deltaproteobacteria	Myxococcales	Haliangiaceae	Haliangium
Otu003051	decreasing	58.33	0.004	5.25	1	0.992	Actinobacteria	Thermoleophilia	Solirubrobacterales	67-14
Otu003083	decreasing	60	0.004	5.26	1	0.998	Acidobacteria	Acidobacteriia	Solibacterales	Solibacteraceae	Solibacter
Otu003087	decreasing	64.63	0.004	4.85	1	0.992	Bacteroidetes	Bacteroidia	Flavobacteriales	Flavobacteriaceae	Flavobacterium
Otu003093	decreasing	61.54	0.004	5.67	1	0.996	Actinobacteria	Actinobacteria	Frankiales	Nakamurellaceae	Nakamurella
Otu003100	decreasing	79.51	0.004	5.8	0.998	0.996	Proteobacteria	Gammaproteobacteria	Betaproteobacteriales	Burkholderiaceae
Otu003108	decreasing	88.81	0.004	6.38	1	1	Proteobacteria	Deltaproteobacteria	Desulfarculales	Desulfarculaceae
Otu003116	decreasing	77.89	0.004	7.04	0.994	0.962	Gemmatimonadetes	Gemmatimonadetes_Gemmatimonadetes	Gemmatimonadales	Gemmatimonadaceae
Otu003122	decreasing	81.25	0.004	7.15	1	0.998	Actinobacteria	Acidimicrobiia
Otu003124	decreasing	74.2	0.004	5.96	1	0.996	Proteobacteria	Gammaproteobacteria	Betaproteobacteriales
Otu003140	decreasing	59.25	0.016	3.41	0.994	0.966	Actinobacteria	Thermoleophilia	Gaiellales		Rubrobacteria
Otu003148	decreasing	92.4	0.004	7.23	1	0.998	Actinobacteria	Thermoleophilia	Gaiellales
Otu003157	decreasing	64.35	0.004	5.81	0.992	0.966	Verrucomicrobia	Verrucomicrobiae	Pedosphaerales	Pedosphaeraceae
Otu003165	decreasing	61.6	0.004	4.77	0.998	0.972	Verrucomicrobia	Verrucomicrobiae	Opitutales	Opitutaceae
Otu003173	decreasing	70.17	0.012	4.04	0.996	0.972	Acidobacteria	Acidobacteriia	Solibacterales	Solibacteraceae	Solibacter
Otu003217	decreasing	66.67	0.004	6.94	1	0.984	Acidobacteria	Acidobacteriia	Solibacterales	Solibacteraceae	Solibacter
Otu003218	decreasing	71.74	0.008	4.94	0.998	0.964	Actinobacteria	Thermoleophilia	Solirubrobacterales	Solirubrobacteraceae	Conexibacter
Otu003222	decreasing	71.24	0.004	5.51	1	0.996	Acidobacteria	Blastocatellia_0001001-H03
Otu003238	decreasing	60	0.004	4.19	1	0.984	Actinobacteria	Acidimicrobiia	IMCC26256
Otu003262	decreasing	80.8	0.004	6.22	1	1	Proteobacteria	Alphaproteobacteria	Elsterales
Otu003263	decreasing	73.04	0.004	4.65	0.992	0.974	Bacteroidetes	Bacteroidia	Chitinophagales	Chitinophagaceae
Otu003287	decreasing	66.67	0.004	6.64	1	0.984	Actinobacteria	Actinobacteria	Frankiales	Acidothermaceae	Acidothermus
Otu003291	decreasing	62.07	0.004	5.01	0.998	0.984	Proteobacteria	Deltaproteobacteria	Myxococcales	Haliangiaceae	Haliangium
Otu003307	decreasing	69.48	0.004	4.61	0.996	0.992	Bacteroidetes	Bacteroidia	Chitinophagales	Chitinophagaceae
Otu003308	decreasing	63.18	0.004	5.82	1	0.994	Verrucomicrobia	Verrucomicrobiae	Chthoniobacterales	Chthoniobacteraceae	Candidatus_Udaeobacter
Otu003323	decreasing	50	0.004	3.91	1	0.95	Acidobacteria	Acidobacteriia	Solibacterales	Solibacteraceae	Solibacter
Otu003326	decreasing	70.93	0.004	5.83	1	0.976	Verrucomicrobia	Verrucomicrobiae	Chthoniobacterales	Chthoniobacteraceae	Candidatus_Udaeobacter
Otu003330	decreasing	81.25	0.004	6.85	1	1	Acidobacteria	Acidobacteriia	Solibacterales	Solibacteraceae	Solibacter
Otu003351	decreasing	76.85	0.004	4.39	0.998	0.992	Chloroflexi	TK10
Otu003367	decreasing	92.25	0.004	6.02	0.998	0.994	Acidobacteria	Acidobacteriia	Acidobacteriales	Acidobacteriaceae
Otu003370	decreasing	62.5	0.004	5.58	1	0.998	Proteobacteria	Alphaproteobacteria	Elsterales
Otu003375	decreasing	76.44	0.004	5.77	0.998	0.998	Acidobacteria	Acidobacteriia	Solibacterales	Solibacteraceae	Solibacter
Otu003431	decreasing	61.15	0.004	5.27	0.998	0.962	Acidobacteria	Acidobacteriia	Solibacterales	Solibacteraceae	Solibacter
Otu003442	decreasing	66.08	0.004	4.97	0.998	0.984	Acidobacteria	Subgroup_6
Otu003450	decreasing	53.33	0.008	4.85	0.996	0.954	Verrucomicrobia	Verrucomicrobiae	Pedosphaerales	Pedosphaeraceae	ADurb.Bin063-1
Otu003460	decreasing	72.73	0.004	6.44	1	1	Proteobacteria	Gammaproteobacteria	Betaproteobacteriales	Nitrosomonadaceae	MND1
Otu003463	decreasing	93.06	0.004	6.17	1	0.998	Actinobacteria	Actinobacteria	Frankiales	Nakamurellaceae	Nakamurella
Otu003464	decreasing	72.43	0.004	5.51	1	1	Bacteroidetes	Bacteroidia	Chitinophagales	Chitinophagaceae	Ferruginibacter
Otu003478	decreasing	72	0.004	5.58	1	1	Proteobacteria	Alphaproteobacteria	Micropepsales	Micropepsaceae
Otu003484	decreasing	63.64	0.004	6.17	1	0.994	Proteobacteria	Alphaproteobacteria	Rhizobiales
Otu003496	decreasing	64.95	0.004	4.89	1	0.988	Chloroflexi	Anaerolineae	Anaerolineales	Anaerolineaceae
Otu003505	decreasing	69.6	0.004	4.3	0.996	0.974	Acidobacteria	Acidobacteriia	Solibacterales	Solibacteraceae	Solibacter
Otu003512	decreasing	70.59	0.004	5.63	1	1	Actinobacteria	MB-A2-108
Otu003552	decreasing	63.08	0.004	5.27	0.998	0.994	Acidobacteria	Acidobacteriia	Solibacterales	Solibacteraceae	Solibacter
Otu003553	decreasing	63.64	0.004	6.08	1	0.994	Actinobacteria	Actinobacteria	Corynebacteriales	Mycobacteriaceae	Mycobacterium
Otu003574	decreasing	67.11	0.004	4.2	0.998	0.994	Verrucomicrobia	Verrucomicrobiae	Pedosphaerales	Pedosphaeraceae	ADurb.Bin063-1
Otu003578	decreasing	64.42	0.004	4	0.998	0.974	Proteobacteria	Alphaproteobacteria	Rhizobiales	Xanthobacteraceae
Otu003583	decreasing	60	0.004	5.21	1	0.998	Chloroflexi	Anaerolineae	SBR1031	A4b
Otu003596	decreasing	86.9	0.004	7.25	1	1	Verrucomicrobia	Verrucomicrobiae	Opitutales	Opitutaceae	Opitutus
Otu003597	decreasing	75.58	0.004	5.58	1	0.998	Acidobacteria	Acidobacteriia	Solibacterales	Solibacteraceae	Solibacter
Otu003610	decreasing	62.17	0.004	4.35	1	0.98	Acidobacteria	Acidobacteriia	Subgroup_2
Otu003622	decreasing	63.04	0.004	5.88	0.996	0.96	Proteobacteria	Alphaproteobacteria	Acetobacterales	Acetobacteraceae	Rhodovastum
Otu003627	decreasing	58.82	0.008	3.81	0.992	0.97	Chloroflexi	Anaerolineae	RBG-13-54-9
Otu003631	decreasing	72.27	0.004	5.82	1	0.996	Proteobacteria	Deltaproteobacteria
Otu003640	decreasing	76.56	0.004	5.57	1	1	Planctomycetes	Planctomycetacia	Gemmatales	Gemmataceae
Otu003654	decreasing	53.33	0.004	4.01	1	0.962	Actinobacteria	Actinobacteria	Frankiales	Acidothermaceae	Acidothermus
Otu003665	decreasing	54.55	0.004	5.49	1	0.964	Verrucomicrobia	Verrucomicrobiae	Pedosphaerales	Pedosphaeraceae	ADurb.Bin063-1
Otu003670	decreasing	79.36	0.004	5.09	1	0.998	Actinobacteria	Acidimicrobiia	Microtrichales
Otu003674	decreasing	54.55	0.004	5.37	1	0.974	Verrucomicrobia	Verrucomicrobiae	Pedosphaerales	Pedosphaeraceae
Otu003675	decreasing	65.48	0.004	5.26	1	0.978	Chloroflexi	Anaerolineae	RBG-13-54-9
Otu003683	decreasing	90.59	0.004	7.03	1	1	Proteobacteria	Gammaproteobacteria	Betaproteobacteriales	Burkholderiaceae	Rhodoferax
Otu003687	decreasing	66.67	0.004	5.69	1	0.998	Verrucomicrobia	Verrucomicrobiae	Pedosphaerales	Pedosphaeraceae	ADurb.Bin063-1
Otu003700	decreasing	65.48	0.008	4.5	1	0.982	Bacteroidetes	Bacteroidia	Cytophagales	Microscillaceae
Otu003721	decreasing	75.12	0.004	6.59	1	1	Firmicutes	Clostridia	Clostridiales	Ruminococcaceae
Otu003725	decreasing	75.28	0.004	4.5	0.994	0.982	Bacteroidetes	Bacteroidia	Sphingobacteriales	NS11-12
Otu003730	decreasing	91.67	0.004	6.8	1	0.996	Verrucomicrobia	Verrucomicrobiae	Opitutales	Opitutaceae	Lacunisphaera
Otu003735	decreasing	69.12	0.004	4.7	0.998	0.986	Bacteroidetes	Bacteroidia	Chitinophagales	Chitinophagaceae	Ferruginibacter
Otu003748	decreasing	63.64	0.004	5.93	1	0.994	Actinobacteria	Actinobacteria	Frankiales	Acidothermaceae	Acidothermus
Otu003803	decreasing	50	0.004	4.95	0.996	0.952	WPS-2	WPS-2_uncultured_bacterium	Firmicutes	bacterium
Otu003806	decreasing	64.93	0.004	4.22	1	0.972	Actinobacteria	Thermoleophilia	Gaiellales	Gaiellaceae	Gaiella
Otu003807	decreasing	65.06	0.004	4.54	0.996	0.974	Proteobacteria	Deltaproteobacteria	Desulfuromonadales	Geobacteraceae	Geobacter
Otu003832	decreasing	64.71	0.004	5.3	1	0.998	Verrucomicrobia	Verrucomicrobiae	Pedosphaerales	Pedosphaeraceae
Otu003834	decreasing	65.68	0.004	5.54	1	0.996	Proteobacteria	Deltaproteobacteria	Myxococcales	Haliangiaceae	Haliangium
Otu003839	decreasing	54.05	0.004	4.51	1	0.976	Bacteroidetes	Bacteroidia	Cytophagales	Microscillaceae
Otu003841	decreasing	62.93	0.004	5.24	1	0.99	Firmicutes	Clostridia	Clostridiales	Peptococcaceae	Desulfosporosinus
Otu003849	decreasing	77.19	0.004	5.71	1	0.99	Acidobacteria	Subgroup_5
Otu003871	decreasing	73.33	0.004	5.87	1	1	Proteobacteria	Gammaproteobacteria	Betaproteobacteriales	Nitrosomonadaceae	Ellin6067
Otu003886	decreasing	69.98	0.004	5.24	1	0.996	Bacteroidetes	Bacteroidia	Sphingobacteriales	env.OPS
Otu003887	decreasing	64.71	0.004	4.84	1	0.996	Proteobacteria	Gammaproteobacteria	Betaproteobacteriales	A21b
Otu003896	decreasing	58.82	0.016	3.97	0.99	0.97	Chloroflexi	Chloroflexia	Chloroflexales	Roseiflexaceae
Otu003919	decreasing	69.78	0.004	5.91	0.998	0.986	Chloroflexi	Anaerolineae	Anaerolineales	Anaerolineaceae
Otu003926	decreasing	54.55	0.004	5.57	0.998	0.974	Proteobacteria	Alphaproteobacteria	Elsterales
Otu003945	decreasing	70	0.004	5.12	1	1	Proteobacteria	Alphaproteobacteria	Rhizobiales	Xanthobacteraceae	Rhodoplanes
Otu003955	decreasing	57.37	0.004	3.96	1	0.982	Acidobacteria	Holophagae	Subgroup_7
Otu003959	decreasing	77.03	0.004	5.1	0.996	0.968	Proteobacteria	Deltaproteobacteria	Desulfobacterales	Desulfobulbaceae	Desulfobulbus
Otu003978	decreasing	100	0.004	9.38	1	0.994	Actinobacteria	Acidimicrobiia	Microtrichales	Ilumatobacteraceae	Ilumatobacter
Otu004001	decreasing	66.67	0.004	4.43	0.996	0.998	Bacteroidetes	Bacteroidia	Cytophagales	Cytophagaceae	Cytophaga
Otu004024	decreasing	60	0.004	5.09	1	0.99	Gemmatimonadetes	Gemmatimonadetes_Gemmatimonadetes	Gemmatimonadales	Gemmatimonadaceae
Otu004038	decreasing	72.95	0.004	4.84	1	0.992	Acidobacteria	Subgroup_6			Acidobacteriales
Otu004049	decreasing	69.7	0.004	4.29	0.994	0.968	Actinobacteria	Actinobacteria	Micrococcales	Demequinaceae	Demequina
Otu004053	decreasing	59.14	0.008	4.12	0.996	0.988	Actinobacteria	MB-A2-108
Otu004054	decreasing	58.82	0.008	4.31	1	0.98	Proteobacteria	Deltaproteobacteria	Desulfuromonadales	Geobacteraceae	Geobacter
Otu004084	decreasing	67.84	0.004	4.18	0.998	0.98	Bacteroidetes	Bacteroidia	Sphingobacteriales	AKYH767
Otu004089	decreasing	84	0.004	6.03	1	0.99	Proteobacteria	Gammaproteobacteria	Betaproteobacteriales	Nitrosomonadaceae	GOUTA6
Otu004095	decreasing	62.5	0.004	4.2	1	0.994	Chloroflexi	AD3
Otu004100	decreasing	52.64	0.008	4.31	0.996	0.956	Proteobacteria	Gammaproteobacteria	Betaproteobacteriales	SC-I-84
Otu004131	decreasing	69.97	0.004	4.16	0.998	0.988	Proteobacteria	Gammaproteobacteria	Betaproteobacteriales	Rhodocyclaceae	Uliginosibacterium
Otu004169	decreasing	78.05	0.004	5.47	1	0.996	Proteobacteria	Gammaproteobacteria	Betaproteobacteriales	Burkholderiaceae
Otu004179	decreasing	71.32	0.004	6.59	1	0.994	Actinobacteria	Actinobacteria	Streptomycetales	Streptomycetaceae
Otu004184	decreasing	49.42	0.004	4.29	1	0.96	Proteobacteria	Deltaproteobacteria	Myxococcales	Haliangiaceae	Haliangium
Otu004186	decreasing	67.32	0.004	4.09	0.996	0.958	Bacteroidetes	Bacteroidia	Cytophagales	Microscillaceae
Otu004212	decreasing	74.67	0.004	6.44	1	1	Proteobacteria	Alphaproteobacteria	Elsterales
Otu004213	decreasing	70.17	0.004	5.01	1	0.996	Verrucomicrobia	Verrucomicrobiae	Pedosphaerales	Pedosphaeraceae	ADurb.Bin063-1
Otu004218	decreasing	77.23	0.004	5.36	1	0.978	Verrucomicrobia	Verrucomicrobiae	Pedosphaerales	Pedosphaeraceae
Otu004254	decreasing	69.73	0.004	5.01	0.996	0.966	Acidobacteria	unclassified
Otu004256	decreasing	65.65	0.004	4.77	1	0.994	Actinobacteria	Thermoleophilia	Gaiellales
Otu004277	decreasing	78.61	0.004	5.97	1	0.996	Actinobacteria	Actinobacteria	Frankiales	Nakamurellaceae	Nakamurella	panacisegetis
Otu004287	decreasing	65.76	0.004	5.12	1	0.972	Bacteroidetes	Bacteroidia	Cytophagales	Cytophagaceae	Sporocytophaga
Otu004292	decreasing	52.94	0.012	3.81	0.996	0.952	Proteobacteria	Deltaproteobacteria	Myxococcales	Haliangiaceae	Haliangium
Otu004305	decreasing	68.7	0.004	5.57	1	0.974	Acidobacteria	Subgroup_6
Otu004313	decreasing	55.87	0.008	4.1	1	0.962	Acidobacteria	Blastocatellia_0001001-H03
Otu004332	decreasing	65.91	0.004	5.03	0.998	0.986	Bacteroidetes	Bacteroidia	Flavobacteriales	Flavobacteriaceae	Flavobacterium
Otu004336	decreasing	59.52	0.004	4.97	0.998	0.956	FCPU426	FCPU426_uncultured_bacterium	bacterium
Otu004370	decreasing	65.31	0.004	6.44	1	0.994	Planctomycetes	Planctomycetacia	Gemmatales	Gemmataceae
Otu004404	decreasing	65.26	0.008	3.57	0.996	0.968	Actinobacteria	Acidimicrobiia	Microtrichales
Otu004425	decreasing	67.82	0.004	4.48	0.998	0.996	Acidobacteria	Holophagae	Subgroup_7
Otu004426	decreasing	64.71	0.004	4.72	1	0.996	Proteobacteria	Deltaproteobacteria	Myxococcales	Haliangiaceae	Haliangium
Otu004434	decreasing	58.82	0.004	4.61	1	0.992	Bacteroidetes	Bacteroidia	Cytophagales	Cytophagaceae	Cytophaga
Otu004458	decreasing	74.89	0.004	6.08	1	0.974	Actinobacteria	Thermoleophilia	Gaiellales
Otu004471	decreasing	54.55	0.004	5.27	0.998	0.97	Acidobacteria	Subgroup_6
Otu004513	decreasing	54.55	0.008	5.11	1	0.976	Acidobacteria	Holophagae	Subgroup_7
Otu004514	decreasing	78.62	0.004	6.16	1	1	Actinobacteria	Acidimicrobiia	Microtrichales	Iamiaceae	Iamia
Otu004518	decreasing	70.35	0.004	5.48	1	1	Actinobacteria	Actinobacteria	Frankiales	Acidothermaceae	Acidothermus
Otu004593	decreasing	85.71	0.004	5.94	1	0.996	Proteobacteria	Deltaproteobacteria	Myxococcales	Phaselicystidaceae	Phaselicystis
Otu004609	decreasing	54.55	0.004	5.46	0.998	0.972	Actinobacteria	Acidimicrobiia	Microtrichales
Otu004642	decreasing	71.3	0.012	4.84	0.998	0.97	Acidobacteria	Acidobacteriia	Subgroup_2
Otu004649	decreasing	63.25	0.004	4.45	1	0.988	Proteobacteria	Deltaproteobacteria	Desulfuromonadales	Geobacteraceae	Geobacter
Otu004701	decreasing	69.13	0.004	4.5	1	0.998	Actinobacteria	Actinobacteria	Micromonosporales	Micromonosporaceae
Otu004721	decreasing	58.82	0.004	5.11	1	0.988	Chloroflexi	KD4-96
Otu004732	decreasing	64.71	0.004	5.25	0.992	0.988	Chloroflexi	KD4-96
Otu004795	decreasing	53.91	0.004	4.91	0.998	0.952	Acidobacteria	Acidobacteriia	Solibacterales	Solibacteraceae	Solibacter
Otu004814	decreasing	61.47	0.004	4.54	0.998	0.978	Actinobacteria	Actinobacteria	Frankiales	Acidothermaceae	Acidothermus
Otu004828	decreasing	56.25	0.008	4.02	0.994	0.966	Proteobacteria	Alphaproteobacteria	Rhizobiales	Xanthobacteraceae
Otu004846	decreasing	63.64	0.004	5.24	1	0.994	Verrucomicrobia	Verrucomicrobiae	Chthoniobacterales	Chthoniobacteraceae	Candidatus_Udaeobacter
Otu004882	decreasing	66.67	0.004	6.38	1	0.986	Verrucomicrobia	Verrucomicrobiae	Chthoniobacterales	Chthoniobacteraceae	Candidatus_Udaeobacter
Otu004972	decreasing	53.33	0.004	4.69	0.998	0.966	Chloroflexi	Ktedonobacteria	C0119
Otu004998	decreasing	54.55	0.004	5.95	0.998	0.972	Acidobacteria	Acidobacteriia	Solibacterales
Otu005000	decreasing	56.97	0.004	4.66	1	0.984	Acidobacteria	Subgroup_6
Otu005011	decreasing	61.28	0.004	4.16	0.996	0.978	Proteobacteria	Deltaproteobacteria
Otu005059	decreasing	76.15	0.004	5.69	1	0.998	Proteobacteria	Gammaproteobacteria	Betaproteobacteriales	Nitrosomonadaceae	MND1
Otu005073	decreasing	60	0.004	5.09	1	0.996	Acidobacteria	Subgroup_22
Otu005090	decreasing	74.93	0.004	5.48	0.994	0.97	Planctomycetes	Planctomycetacia	Gemmatales	Gemmataceae
Otu005112	decreasing	75.51	0.004	7.11	1	0.95	Actinobacteria	Thermoleophilia	Solirubrobacterales	Solirubrobacteraceae	Conexibacter
Otu005210	decreasing	80	0.004	6.36	1	1	Proteobacteria	Deltaproteobacteria	Myxococcales	Haliangiaceae	Haliangium
Otu005259	decreasing	53.33	0.004	4.21	1	0.976	Chloroflexi	Ktedonobacteria	Ktedonobacterales	Ktedonobacteraceae	HSB_OF53-F07
Otu005306	decreasing	78.96	0.004	7.25	1	0.95	Acidobacteria	Subgroup_6
Otu005334	decreasing	60	0.004	4.73	1	0.996	Bacteroidetes	Bacteroidia	Chitinophagales	Chitinophagaceae
Otu005338	decreasing	59.06	0.008	4.2	1	0.978	Chloroflexi	Anaerolineae	SBR1031	A4b
Otu005570	decreasing	51.22	0.008	3.98	1	0.98	Verrucomicrobia	Verrucomicrobiae	Pedosphaerales	Pedosphaeraceae	ADurb.Bin063-1
Otu005624	decreasing	63.64	0.004	6.21	1	0.994	Acidobacteria	Acidobacteriia	Acidobacteriales
Otu005738	decreasing	64.9	0.004	5.95	1	0.95	Actinobacteria	Actinobacteria	Frankiales	Acidothermaceae	Acidothermus
Otu005829	decreasing	53.33	0.008	3.71	1	0.954	Proteobacteria	Deltaproteobacteria	Myxococcales	Archangiaceae	Anaeromyxobacter
Otu005896	decreasing	66.09	0.004	6.05	1	0.994	Proteobacteria	Gammaproteobacteria	Betaproteobacteriales	Nitrosomonadaceae
Otu006336	decreasing	57.29	0.004	3.91	0.998	0.962	Chloroflexi	Anaerolineae
Otu006405	decreasing	74.12	0.004	6.45	1	0.976	Acidobacteria	Acidobacteriia	Solibacterales
Otu006641	decreasing	72.73	0.004	6.58	1	1	Acidobacteria	Acidobacteriia	Solibacterales	Solibacteraceae	Acidobacteria
