# Supplementary material for: Taxonomic and functional trait-based approaches suggest that aerobic and anaerobic soil microorganisms allow the natural attenuation of oil from natural seeps
Source: Sci Rep. 2022 May 4;12:7245. doi: 10.1038/s41598-022-10850-4 (PMC9068923; doi:10.1038/s41598-022-10850-4)
Supplement: Supplementary file 5 — Supplementary Information 5. [file 41598_2022_10850_MOESM5_ESM.xlsx]

## Sheet: TableS2
Table S3. List of fungal OTUs sorted as indicator species using TITAN. Group indicates if these indicator species were increasing or decreasing along the hydrocarbon contamination gradient. IndVal values and their p values (<0.05) are given, as well as z.score indicating the degree of change of the OTU relative abundance along the gradient, and the values of purity and reliability (>0.95). Best t…
OTU	Group	IndVal	p value	z.score	purity	reliability	division	subdivision	class	order	familly	genera	species
Otu0002	increasing	83.06	0.008	3.18	0.986	0.98	Basidiomycota	Agaricomycotina	Agaricomycetes	Russulales	Russulaceae	Lactarius
Otu0025	increasing	98.95	0.004	3.21	0.984	0.98	Basidiomycota	Agaricomycotina
Otu0088	increasing	87.08	0.004	4.09	0.996	0.996	Basidiomycota	Agaricomycotina	Agaricomycetes
Otu0161	increasing	99.08	0.004	8.41	1	0.986	Basidiomycota	Pucciniomycotina	Spiculogloeomycetes	Spiculogloeales	Spiculogloeaceae	Phyllozyma
Otu0433	increasing	71.47	0.004	5.1	1	0.996	Basidiomycota	Pucciniomycotina	Pucciniomycetes	Pucciniales	Pucciniaceae	Gymnosporangium
Otu0027	increasing	90.95	0.008	2.86	0.994	0.98	Basidiomycota	Ustilaginomycotina	Exobasidiomycetes	Entylomatales	Incertae_Sedis	Tilletiopsis
Otu0007	increasing	97.4	0.004	3.61	1	1	Ascomycota	Pezizomycotina	Dothideomycetes	Venturiales	Sympoventuriaceae	Ochroconis
Otu0028	increasing	94.4	0.004	3.81	1	1	Ascomycota	Pezizomycotina	Dothideomycetes	Venturiales	Sympoventuriaceae	Ochroconis
Otu0086	increasing	81.65	0.008	3.59	0.98	0.954	Ascomycota	Pezizomycotina	Dothideomycetes	Dothideales	Aureobasidiaceae
Otu0385	increasing	71.43	0.004	7.38	0.998	0.97	Ascomycota	Pezizomycotina
Otu0159	increasing	82.05	0.004	6.03	1	1	Ascomycota	Saccharomycotina	Saccharomycetes	Saccharomycetales	Dipodascaceae	Geotrichum
Otu0239	increasing	97.16	0.004	6.98	1	0.996	Ascomycota	Saccharomycotina	Saccharomycetes	Saccharomycetales	Debaryomycetaceae
Otu0160	increasing	81.19	0.004	4.11	0.986	0.954	Ascomycota	Taphrinomycotina	Taphrinomycetes	Taphrinales	Taphrinaceae	Taphrina
Otu0029	increasing	77.38	0.004	2.73	0.994	0.978	Cryptomycota	LKM11
Otu0080	increasing	74.27	0.004	3.88	0.996	0.988	Fungi_unclassified	Fungi_unclassified
Otu0202	increasing	78.52	0.004	4.04	0.996	0.982	Fungi_unclassified	Fungi_unclassified
Otu0210	increasing	56.39	0.004	3.5	0.982	0.956	Fungi_unclassified	Fungi_unclassified
Otu0409	increasing	74.35	0.004	5.17	0.998	0.98	Fungi_unclassified	Fungi_unclassified
Otu0377	increasing	93.58	0.004	7.07	0.976	0.994	Fungi_unclassified	Fungi_unclassified
Otu0392	increasing	62.5	0.004	6	0.998	0.958	Fungi_unclassified	Fungi_unclassified
Otu0043	decreasing	81.66	0.004	2.99	0.996	0.98	Mucoromycota
Otu0049	decreasing	99.77	0.004	5.73	0.98	0.96	Basidiomycota	Agaricomycotina	Agaricomycetes	Agaricales
Otu0064	decreasing	80.6	0.004	3.92	1	1	Basidiomycota	Agaricomycotina	Agaricomycetes
Otu0065	decreasing	77.95	0.008	3.49	0.982	0.952	Chytridiomycota	Incertae_Sedis	Chytridiomycetes	Rhizophydiales
Otu0066	decreasing	90.23	0.004	4.4	0.988	0.97	Basidiomycota
Otu0067	decreasing	95.39	0.004	5.95	1	1	Fungi_unclassified
Otu0084	decreasing	87.35	0.004	3.47	0.984	0.964	Ascomycota	Pezizomycotina	Dothideomycetes	Capnodiales
Otu0090	decreasing	89.29	0.004	3.54	0.992	0.958	Ascomycota	Pezizomycotina	Sordariomycetes	Incertae_Sedis	Incertae_Sedis	Atractospora	Atractospora_decumbens
Otu0101	decreasing	78.88	0.004	5.94	0.998	0.966	Basidiomycota	Agaricomycotina	Agaricomycetes
Otu0103	decreasing	83.41	0.008	3.38	0.986	0.958	Mucoromycota	Mucoromycotina	Incertae_Sedis	Endogonales	Endogonaceae	Endogone
Otu0107	decreasing	85.61	0.004	4.44	0.996	0.994	Chytridiomycota	Incertae_Sedis	Chytridiomycetes	Rhizophydiales	Rhizophydiaceae
Otu0144	decreasing	75.37	0.012	3.36	0.998	0.986	Mucoromycota	Mucoromycotina	Incertae_Sedis	Umbelopsidales	Umbelopsidaceae	Umbelopsis
Otu0147	decreasing	90.47	0.004	6.74	1	1	Fungi_unclassified
Otu0155	decreasing	90.28	0.004	4.76	0.992	0.964	Fungi_unclassified
Otu0183	decreasing	68.09	0.008	4.31	0.996	0.976	Fungi_unclassified
Otu0184	decreasing	62.38	0.004	4.08	0.998	0.986	Mucoromycota	Mucoromycotina	Incertae_Sedis	Endogonales	Endogonaceae
Otu0190	decreasing	86.65	0.004	6.8	1	1	Fungi_unclassified
Otu0213	decreasing	67.83	0.004	4.05	1	0.95	Ascomycota	Pezizomycotina	Sordariomycetes
Otu0218	decreasing	70.66	0.008	3.53	0.996	0.976	Basidiomycota
Otu0229	decreasing	76.04	0.004	4.19	0.994	0.95	Mucoromycota	Mortierellomycotina	Incertae_Sedis	Mortierellales	Mortierellaceae	Mortierella	Thaumatomonas_coloniensis
Otu0234	decreasing	83.79	0.004	5.17	0.994	0.978	Fungi_unclassified
Otu0259	decreasing	60.46	0.012	3.39	0.998	0.98	Fungi_unclassified
Otu0269	decreasing	71.12	0.004	5.11	1	0.98	Fungi_unclassified
Otu0276	decreasing	70.8	0.012	3.91	0.996	0.99	Chytridiomycota	Incertae_Sedis	Chytridiomycetes	Cladochytriales	Nowakowskiellaceae	Nowakowskiella
Otu0290	decreasing	72.03	0.004	4.56	1	0.966	Fungi_unclassified
Otu0294	decreasing	88.91	0.004	4.97	1	0.994	Mucoromycota	Glomeromycotina	Glomeromycetes	Paraglomerales	Paraglomeraceae	Paraglomus	Paraglomus_laccatum
Otu0313	decreasing	52.94	0.008	3.91	0.996	0.974	Basidiomycota	Agaricomycotina	Agaricomycetes
Otu0367	decreasing	88.08	0.004	6.29	1	0.998	Fungi_unclassified
Otu0375	decreasing	63.19	0.004	3.79	0.998	0.982	Fungi_unclassified
Otu0388	decreasing	68.45	0.004	4.18	0.998	0.97	Fungi_unclassified
Otu0406	decreasing	67.3	0.004	3.82	0.988	0.962	Fungi_unclassified
Otu0408	decreasing	71.59	0.004	6.66	0.996	0.972	Chytridiomycota	Incertae_Sedis	Chytridiomycetes
Otu0527	decreasing	63.16	0.008	3.98	0.996	0.978	Fungi_unclassified
Otu0533	decreasing	50	0.004	4.72	0.996	0.956	Fungi_unclassified
Otu0561	decreasing	77.78	0.004	7.75	0.998	0.992	Basidiomycota	Pucciniomycotina
Otu0570	decreasing	61.83	0.004	5.78	1	0.986	Fungi_unclassified
Otu0574	decreasing	65.59	0.008	3.61	1	0.984	Basidiomycota	Pucciniomycotina	Pucciniomycetes	Pucciniales	Pucciniaceae	Gymnosporangium
Otu0612	decreasing	74.46	0.004	5.66	1	0.972	Fungi_unclassified
Otu0729	decreasing	54.71	0.004	4.16	1	0.994	Fungi_unclassified
Otu0997	decreasing	66.67	0.004	7.04	0.998	0.982	Fungi_unclassified
